# Supplementary material for: Integrated Immunopeptidomic and Proteomic Analysis of COVID-19 lung biopsies
Source: Front Immunol. 2023 Oct 20;14:1269335. doi: 10.3389/fimmu.2023.1269335 (PMC10628763; doi:10.3389/fimmu.2023.1269335)
Supplement: Supplementary file 2 [file DataSheet_2.xlsx]

## Sheet: Table S4
Table S4. Proteins with altered HLA-I peptide abundance in COVID-19 vs. Controls.
Protein Name	P-Value	log2FoldChange (COVID-19 vs. Control)
BTNL9	1.98607e-05	23.8418
BLOC1S6	2.49989e-05	23.3729
44621	4.11093e-05	22.4715
RASSF1	4.7408e-05	22.3293
ATP5F1C	4.74336e-05	22.1602
SLC4A1AP	7.50509e-05	21.4246
SDR16C5	6.86301e-05	21.4018
COLGALT1	7.49975e-05	21.378
F2	0.000208617	19.5208
SAA2-SAA4	0.00118098	19.4769
ACSS2	0.00200253	18.6427
MGST3	0.0020178	18.5124
SAR1A	0.00227517	18.5059
KLF4	0.00237523	18.4069
TNFAIP2	0.00155315	18.3766
IRF7	0.00246556	17.6774
OLFML2B	0.00679334	17.5042
RNPC3	0.0026245	17.4756
PSMD12	0.00711887	17.4181
BLVRB	0.00286171	17.1799
AIFM2	0.00381967	17.1599
TIMP1	0.0126098	16.9845
SETD1B	0.00390048	16.9452
SMC6	0.00408237	16.8505
DMAC1	0.00443133	16.6574
CPNE3	0.00454091	16.5645
GOLGA4	0.0105211	16.4025
MTHFD2	0.00470238	16.3836
EMC8	0.00478181	16.3459
MRPS5	0.00480089	16.3075
FBXO32	0.00800531	16.2824
PRR11	0.00482482	16.2752
MRPS12	0.00488079	16.2499
TMTC1	0.00505604	16.2163
CTNNBL1	0.00493656	16.2062
STARD8	0.0102483	16.149
MET	0.00550103	15.8734
NTN4	0.00543154	15.8693
IRAK4	0.0054873	15.8327
PPP1R15A	0.00558142	15.8281
TTC21B	0.00569038	15.7337
SAA2	0.00574273	15.7256
CASC3	0.00577468	15.6903
RPL34	0.0134263	15.6469
ADAM17	0.00591541	15.5789
DNAJB5	0.00628353	15.5643
CLPX	0.00600997	15.5333
RGS19	0.0060931	15.5252
PSMG1	0.00617059	15.5075
CCDC14	0.00615517	15.4963
DPCD	0.00606924	15.4935
MAP2	0.00614299	15.4551
HPX	0.0181837	15.4457
MIB1	0.00627236	15.3857
NADK	0.00666803	15.2857
BAZ1B	0.0171332	15.2742
IRF2BP2	0.0225875	15.2446
STATH	0.00655613	15.2382
MVP	0.0178028	15.2269
HMGXB3	0.00667469	15.2159
RIOX1	0.0153128	15.1955
TMEM120A	0.00670965	15.1699
PIP	0.00681342	15.1221
BTBD7	0.00689504	15.0793
APOC3	0.023341	15.0558
VTN	0.0242072	14.9725
ADAM9	0.00739183	14.8877
OGA	0.0236481	14.8207
PRDX1	0.0177681	14.7964
GBP3	0.0229537	14.7496
STT3B	0.0160789	14.6992
LIMK2	0.0171794	14.6638
LRPAP1	0.0221711	14.6331
SAA1	0.0229488	14.597
NUP153	0.0248504	14.5849
AGT	0.00808494	14.5746
EXOC6	0.0184195	14.5552
UTP4	0.0241785	14.5258
MAPK9	0.0244256	14.5153
ISOC2	0.0219896	14.4936
PPIA	0.0253352	14.4121
PGP	0.0219926	14.354
RPS5	0.0183492	14.3386
ARRDC1	0.0180006	14.2766
CLP1	0.0201544	14.2585
TTC8	0.0217952	14.2505
CNPPD1	0.0191955	14.2259
SNAPC4	0.0263534	14.1545
NPL	0.0186098	14.1111
TSTD2	0.0325391	14.0847
SLC25A4	0.0314914	14.0739
DCN	0.0358028	14.0386
CSTF2	0.0286082	14.0325
TRAPPC11	0.027282	13.9124
PALMD	0.0286475	13.9046
FCGRT	0.0236488	13.8208
CTSB	0.0332867	13.7992
AAR2	0.0333877	13.7883
ZSWIM7	0.0352248	13.7792
SEH1L	0.0308156	13.7773
RNF187	0.028482	13.7365
CTSZ	0.042925	13.6996
CBLB	0.0250274	13.6691
LGI4	0.0367632	13.6646
SIK1B	0.0354052	13.6486
ACOX3	0.0411613	13.4852
NKX2-1	0.0284374	13.4832
EXOC6B	0.0239294	13.449
ORC3	0.0322383	13.4069
HDGF	0.0391405	13.4024
KRR1	0.0349837	13.3994
USP14	0.0354984	13.3689
URGCP	0.0288923	13.2213
PSAT1	0.0377123	13.1773
IDH2	0.0372934	13.1768
MERTK	0.0352208	13.1466
SPRTN	0.0327532	13.0783
ATP5PO	0.0460757	13.0601
CAPG	0.0425344	13.0412
ATP6V0B	0.0366699	13.028
WASL	0.0453535	12.9986
GPX2	0.043486	12.9601
SBDS	0.0389248	12.9526
CFAP298	0.0437335	12.9463
RABAC1	0.0375434	12.9302
HEXB	0.0410551	12.9086
SPG7	0.0411947	12.902
EPB41	0.0351444	12.9006
ERCC3	0.0381419	12.8701
ICAM3	0.0414604	12.8687
COMT	0.0354952	12.8619
AKR1C1	0.0451766	12.855
CIT	0.0430234	12.8308
SRPX	0.0390026	12.8069
SS18	0.0407206	12.7833
CPEB2	0.0462044	12.7442
MICU2	0.0407598	12.727
IQCK	0.043304	12.7213
DUOXA1	0.041968	12.7077
CHMP5	0.0411502	12.6922
TMEM140	0.0422711	12.6872
CRKL	0.0495044	12.6679
GARNL3	0.0460447	12.6456
PTGR1	0.0490274	12.6266
CAMTA1	0.041407	12.6231
RAD51C	0.0404934	12.5687
ZBTB21	0.0426678	12.5339
RARRES2	0.0462321	12.4954
RMND5A	0.0447332	12.4844
RPS10-NUDT3	0.0476713	12.4492
CRELD1	0.041397	12.4413
METTL13	0.0453115	12.4357
APOA1	0.0464312	12.3951
ZFP36	0.0496744	12.3653
DGAT1	0.043004	12.3411
PXDN	0.0480375	12.2921
SMARCC2	0.0466549	12.2841
CYP27A1	0.0470287	12.2542
CRP	0.0428625	12.2343
APOC2	0.045437	12.1876
TOMM70	0.0468268	12.1272
PTTG1IP	0.0438931	12.0998
FGFR1	0.0492807	12.0691
RGS18	0.0447188	12.0122
SRBD1	0.048991	11.9825
GOT2	0.0469651	11.9203
NAIP	0.0464381	11.8041
CDIPT	0.0492117	11.7838
MAP6	0.0472947	11.7574
COL2A1	0.0496817	11.6964
PHPT1	0.0490656	11.5407
PIBF1	0.0495509	11.5095
FOS	0.0496143	11.4761
HBP1	0.0474888	-10.9014
ARMH3	0.0475022	-11.0553
H2AFZ	0.0450385	-11.2662
PKHD1L1	0.047126	-11.2889
PRR12	0.045375	-11.3093
URB1	0.0486613	-11.3429
ARID2	0.0498865	-11.3935
PIK3CG	0.0418125	-11.5215
ARHGAP1	0.0415489	-11.5831
PBXIP1	0.0427627	-11.6867
PRKAA1	0.0493704	-11.7016
SUPT5H	0.0430071	-11.72
SETD3	0.0376791	-11.7338
FBXO3	0.0355666	-11.7481
PRPSAP1	0.0374433	-11.7825
PALM3	0.0355754	-11.7919
G3BP2	0.0362093	-11.8118
SCP2	0.0344507	-11.816
SARS	0.0462469	-11.8199
ATP6V0C	0.0424634	-11.8283
BCLAF1	0.0368128	-12.0616
BICD2	0.0454049	-12.1647
SEC61A1	0.0366674	-12.271
LASP1	0.0371752	-12.3065
PJA2	0.0342282	-12.3466
KIAA1551	0.044875	-12.3776
DRG2	0.0424398	-12.386
MIER1	0.0436999	-12.4724
PIK3C3	0.0460459	-12.515
C7orf26	0.0368995	-12.5477
RAB14	0.0498435	-12.5668
SRP9	0.0271777	-12.6326
ZFHX3	0.043456	-12.6368
ZNF148	0.0405921	-12.6381
WBP2	0.0452432	-12.6413
CALML5	0.0277421	-12.6422
UBC	0.0469445	-12.6477
EXOSC3	0.0429584	-12.6632
COPS6	0.0474989	-12.6694
KHSRP	0.0428042	-12.6966
UBA2	0.0483655	-12.7117
IFIT1	0.0469121	-12.7156
RTL6	0.0493324	-12.716
TIA1	0.0433197	-12.724
PABPC1	0.0488313	-12.7376
ZYX	0.0242436	-12.7432
HMGN3	0.0292841	-12.7524
PUM2	0.0438509	-12.7925
SWAP70	0.0471591	-12.7954
COPS2	0.0484244	-12.7998
SMARCA1	0.0431522	-12.8024
AP1G2	0.0366981	-12.8122
PCDH1	0.0356337	-12.8569
TRAM1	0.0251242	-12.8637
SUGT1	0.0345864	-12.8731
AACS	0.0438064	-12.8731
CACYBP	0.0383675	-12.8754
SYNPO	0.0421341	-12.9017
ARHGAP29	0.0409558	-12.9278
ELP3	0.0422048	-12.9747
TCF12	0.0398103	-12.9942
SF3A1	0.0354869	-13.0013
PDCD4	0.0255603	-13.0081
DHX58	0.0438879	-13.0354
PPP1CB	0.0471023	-13.0512
TBCD	0.0424746	-13.0792
DNAJB4	0.0372827	-13.0866
SPCS2	0.0402674	-13.0868
TPGS2	0.0427536	-13.1034
HM13	0.0299668	-13.1066
RPS15	0.0371216	-13.121
RIT1	0.045395	-13.1374
GTF3C2	0.0442889	-13.1445
SIPA1L3	0.0265136	-13.1447
HIVEP1	0.0265542	-13.1759
VAC14	0.0366694	-13.1763
PDPK1	0.0435636	-13.1845
PDE5A	0.0360397	-13.207
EMD	0.0270028	-13.2163
ATG16L2	0.0264416	-13.2434
HCFC1	0.0448175	-13.2609
ATP6V1B1	0.0256757	-13.2946
ROBO3	0.0255737	-13.3076
LAS1L	0.0416509	-13.3098
GSTK1	0.0402696	-13.3111
NOC3L	0.0256696	-13.3305
RANBP9	0.0418329	-13.3557
WWP1	0.0253932	-13.3856
JUNB	0.0410057	-13.4045
LIME1	0.0250923	-13.4423
NMT1	0.0429613	-13.4499
GID8	0.0248152	-13.4527
MYL9	0.0337005	-13.4822
LYST	0.0246846	-13.4843
WDR60	0.0246549	-13.51
CNN2	0.0401463	-13.5135
RTL8C	0.0477025	-13.5296
MTMR14	0.0242685	-13.5602
SLC12A6	0.0244674	-13.6108
SUGP1	0.0398545	-13.6487
CAMK1D	0.0321696	-13.6501
MRPL43	0.023815	-13.6588
HSD3B7	0.0238362	-13.6624
PBDC1	0.0244063	-13.6683
TMEM127	0.0236657	-13.6826
CUL1	0.0327943	-13.7017
TIMP2	0.023657	-13.711
PRKAR2A	0.0235392	-13.7412
UBE2I	0.0303842	-13.7568
NELFE	0.0232539	-13.7571
KLHL13	0.0234194	-13.7691
BAP1	0.023156	-13.7772
SARDH	0.0231345	-13.8036
CTNNAL1	0.0331281	-13.8142
REEP3	0.0236086	-13.8149
FRAS1	0.0229384	-13.8294
SF3A3	0.0232178	-13.8333
PTDSS1	0.0228864	-13.8475
GCOM1	0.0228216	-13.8509
ZC3H6	0.0228049	-13.8583
RPL11	0.0230407	-13.8622
STK38L	0.0229006	-13.8885
AHSA1	0.0340791	-13.898
PPAN-P2RY11	0.0313027	-13.8991
EIF2AK4	0.0294349	-13.9163
IGBP1	0.0225756	-13.9239
MKRN1	0.0226456	-13.9283
MAP3K3	0.0226658	-13.9338
EGF	0.0223466	-13.9473
PIGT	0.0265352	-13.9731
RTL5	0.0222888	-13.9826
PHC2	0.0222762	-13.99
ICE2	0.0222633	-13.998
ZGPAT	0.0222317	-14.0166
KLHL20	0.0220168	-14.0226
PPP1R21	0.0221186	-14.0355
UBD	0.0219124	-14.0443
DNAJB2	0.0222388	-14.0449
REPS1	0.0218382	-14.1104
PKP4	0.0216305	-14.1274
SENP7	0.0217346	-14.1327
HLTF	0.0222411	-14.1394
STRN3	0.0218305	-14.1447
CASP9	0.0217162	-14.1521
MYD88	0.022065	-14.176
TADA1	0.0220441	-14.1867
PTPN11	0.0214992	-14.2105
PRKD1	0.0213348	-14.2164
TP53INP1	0.0212616	-14.227
SCRIB	0.02114	-14.2364
IQCD	0.0213762	-14.2433
USP31	0.021064	-14.2469
NEK6	0.0351361	-14.2528
MTMR1	0.0211713	-14.2529
AGO1	0.0210575	-14.258
PPP2R2B	0.021001	-14.2727
PRPF31	0.0209931	-14.2916
SC5D	0.0210953	-14.2979
PIK3IP1	0.0211838	-14.3019
POLR3C	0.0209241	-14.3064
L3MBTL2	0.0209786	-14.3107
BCL3	0.020939	-14.3116
DNAJB1	0.0275646	-14.344
BCL6	0.0217577	-14.3459
PSMC3	0.0205917	-14.3626
KIT	0.0207676	-14.3724
MORC4	0.0205912	-14.3724
UBAC2	0.0207739	-14.3771
EPS15L1	0.0208201	-14.3787
NDEL1	0.0207627	-14.407
RPS6KA2	0.020422	-14.4428
BANK1	0.0213375	-14.4441
BBS1	0.0205092	-14.4591
SMN1	0.0201713	-14.4706
APC	0.0203767	-14.4833
MYL12B	0.0203458	-14.4869
UFL1	0.0205331	-14.5096
HPGDS	0.0204724	-14.5158
TRAPPC2	0.0204908	-14.5528
IMPDH2	0.020677	-14.5646
GUCY1A1	0.0198852	-14.5655
BORCS7	0.0210324	-14.5751
SUCO	0.01974	-14.5925
GLTP	0.0202391	-14.601
CDK9	0.0203192	-14.6075
CNOT4	0.0196506	-14.6231
KPNA4	0.0200854	-14.6285
MYL10	0.0277487	-14.6428
OSGEP	0.019646	-14.6443
ERAP2	0.0196238	-14.666
CHD1L	0.0194572	-14.6776
PPP2R5A	0.0201569	-14.6823
CASZ1	0.0193705	-14.7282
WWTR1	0.0192051	-14.7333
UQCR10	0.0192184	-14.7449
DHX37	0.0194469	-14.7513
PSMB1	0.0193895	-14.7657
SECISBP2L	0.00879317	-14.8049
HECW1	0.0202017	-14.8144
STK33	0.0188333	-14.8504
LYL1	0.0194341	-14.8548
PEX5	0.0189483	-14.8675
SRSF6	0.0201207	-14.8909
ASMTL	0.0190083	-14.8989
STK17B	0.0184914	-14.9261
PGM3	0.0182808	-15.0025
FBXO21	0.0180494	-15.0806
MRFAP1	0.0185914	-15.1033
ARL4C	0.0181487	-15.1293
FYN	0.0188327	-15.158
HDAC5	0.018454	-15.1602
SMPX	0.0176078	-15.1894
EFL1	0.017648	-15.2285
WDR54	0.0173984	-15.2696
TRAF1	0.0176226	-15.2944
APOBEC3D	0.0174072	-15.3024
IER3IP1	0.0181332	-15.3056
SP140L	0.0176246	-15.3118
ARL6IP1	0.017663	-15.3257
RTRAF	0.0173157	-15.3624
INTS8	0.00523862	-15.5841
AFDN	0.00704733	-15.6338
WDR70	0.0161424	-15.7912
SLC40A1	0.00581669	-15.9207
RPA2	0.0161953	-15.946
VPS45	0.00590721	-15.9638
DOCK11	0.00715076	-16.0866
PLRG1	0.00819801	-16.0998
STAT5A	0.00505521	-16.1406
MAP3K7CL	0.00416125	-16.3754
SLAMF7	0.00420853	-16.4109
NXF2B	0.00400884	-16.5192
ANK3	0.00328975	-16.5194
RPS16	0.00590398	-16.5284
RANGAP1	0.00387996	-16.5383
SARAF	0.00606522	-16.5983
CIB1	0.00545492	-16.6459
MRNIP	0.00376075	-16.7119
CHD9	0.00390016	-16.7351
PICALM	0.00530462	-16.767
RARS	0.00372331	-16.7797
EXOC4	0.00523034	-16.7808
NDST3	0.00299342	-16.8457
KDR	0.00329309	-16.8495
ADNP	0.0035888	-16.9456
DOLK	0.00336636	-17.1927
IL32	0.00306902	-17.4624
PNKP	0.00304832	-17.5342
DYNC1LI1	0.00312478	-17.6086
S100A7	0.00299609	-17.614
NUDT16L1	0.00285012	-17.701
CPNE1	0.0028735	-17.7068
CDC42EP3	0.00288922	-17.7282
OR2H2	0.00276334	-17.7929
ZFPM1	0.00273373	-17.8392
DSC1	0.00277989	-17.8623
IVNS1ABP	0.00274721	-17.8888
CNNM4	0.00267897	-17.913
CFAP97	0.00273558	-17.936
RET	0.00264386	-17.9534
DERL3	0.00275867	-17.9711
GYPA	0.00261167	-17.9961
NDFIP1	0.00160148	-18.359
VRK3	0.00232375	-18.4252
CREB3L2	0.0021877	-18.9141
ARPC5	0.00224604	-18.9929
KAT6B	0.00197792	-19.1536
PTGER3	0.000198978	-19.3697
ANKRD11	0.00110526	-19.7486
IRF1	0.00183224	-19.8651
ANKRD44	0.000153334	-19.8967
LEMD2	0.0001091	-20.72
FIG4	9.82509e-05	-20.8276
DGLUCY	8.87941e-05	-20.8605
GIMAP4	8.51248e-05	-20.9815
HSPA4	7.43292e-05	-21.2829
LIMA1	7.86478e-05	-21.3078
BZW2	7.4333e-05	-21.4685
CYP7A1	5.82891e-05	-21.687
SIPA1L2	6.26166e-05	-21.8152
CFLAR	5.13195e-05	-21.9833
WASHC1	5.50231e-05	-21.9982
ARHGAP21	3.76791e-05	-22.5592
VPS13A	3.03067e-05	-23.0316

## Sheet: Table S5
Table S5. KEGG analysis of proteins with enhanced or decreased HLA-I peptides in COVID-19 vs. Control
Term (up)	P-value	Odds Ratio	Genes		Term (down)	P-value	Odds Ratio	Genes
Cholesterol metabolism	7.06663e-05	13.0833	CYP27A1;LRPAP1;APOC2;APOA1;APOC3		Tight junction	0.000714307	4.00009	AFDN;PRKAA1;HSPA4;PPP2R2B;SCRIB;ARPC5;SYNPO;MYL9;MYL12B
Coronavirus disease	0.000953007	4.24307	MAPK9;ADAM17;RPS10-NUDT3;RPL34;RPS5;IRAK4;FOS;F2		Autophagy	0.000771567	4.40108	IGBP1;PRKAA1;ATG16L2;PDPK1;MTMR14;PIK3C3;EIF2AK4;CFLAR
Epithelial cell signaling in Helicobacter pylori infection	0.00318038	7.08661	MAPK9;ATP6V0B;ADAM17;MET		Primary bile acid biosynthesis	0.00166224	14	HSD3B7;SCP2;CYP7A1
PPAR signaling pathway	0.00388611	6.6803	CYP27A1;APOA1;APOC3;ACOX3		Focal adhesion	0.00238249	3.32795	PPP1CB;PDPK1;EGF;KDR;ZYX;MYL10;FYN;MYL9;MYL12B
NOD-like receptor signaling pathway	0.00497067	4.03463	MAPK9;IRF7;IRAK4;NAIP;CTSB;GBP3		Salmonella infection	0.00307359	2.97422	DYNC1LI1;EXOC4;MYL10;KPNA4;PIK3C3;ARPC5;MYL9;MYD88;PIK3CG;MYL12B
Fat digestion and absorption	0.00609026	8.72956	DGAT1;GOT2;APOA1		Non-small cell lung cancer	0.00359209	5.25571	RET;CASP9;STAT5A;PDPK1;EGF
Yersinia infection	0.00682536	4.44061	MAPK9;WASL;FOS;IRAK4;CRKL		Inositol phosphate metabolism	0.00381234	5.17816	FIG4;MTMR1;MTMR14;PIK3C3;PIK3CG
Measles	0.00724615	4.37389	MAPK9;IRF7;CBLB;FOS;IRAK4		Protein export	0.00406548	10.5139	SEC61A1;SPCS2;SRP9
Pathogenic Escherichia coli infection	0.0074367	3.69364	MAPK9;WASL;IRAK4;FOS;F2;NAIP		Insulin resistance	0.00444508	4.15023	PPP1CB;PRKAA1;PDPK1;RPS6KA2;CREB3L2;PTPN11
Lipid and atherosclerosis	0.0111519	3.37243	MAPK9;IRF7;APOA1;IRAK4;FOS;MIB1		TNF signaling pathway	0.0053036	3.99281	IRF1;CREB3L2;BCL3;TRAF1;CFLAR;JUNB
Ribosome	0.0121815	3.82703	RPS10-NUDT3;RPL34;RPS5;MRPS12;MRPS5		Oxytocin signaling pathway	0.00653936	3.36411	PPP1CB;GUCY1A1;PRKAA1;CAMK1D;CALML5;MYL9;PIK3CG
Toll-like receptor signaling pathway	0.0127274	4.66911	MAPK9;IRF7;FOS;IRAK4		AMPK signaling pathway	0.00737597	3.71109	PRKAA1;RAB14;PDPK1;PPP2R2B;CREB3L2;PPP2R5A
Glutathione metabolism	0.0132252	6.46176	GPX2;MGST3;IDH2		Endometrial cancer	0.00926181	5.20159	CASP9;APC;PDPK1;EGF
Central carbon metabolism in cancer	0.0228144	5.20457	IDH2;MET;FGFR1		cGMP-PKG signaling pathway	0.00999511	3.08872	PPP1CB;GUCY1A1;CALML5;CREB3L2;PDE5A;MYL9;PIK3CG
Adherens junction	0.0236732	5.12777	WASL;MET;FGFR1		Rap1 signaling pathway	0.0104958	2.80011	AFDN;CALML5;EGF;KIT;KDR;PRKD1;SIPA1L2;SIPA1L3
Lysosome	0.0252149	3.76083	ATP6V0B;HEXB;CTSZ;CTSB		Protein processing in endoplasmic reticulum	0.0112857	3.01277	DNAJB2;SEC61A1;DNAJB1;TRAM1;DERL3;CUL1;EIF2AK4
Glyoxylate and dicarboxylate metabolism	0.0276153	8.27026	ACSS2;PGP		mRNA surveillance pathway	0.0129668	3.78136	PPP1CB;PPP2R2B;NXF2B;PPP2R5A;PABPC1
Pertussis	0.0282274	4.77534	MAPK9;FOS;IRAK4		Ubiquitin mediated proteolysis	0.0150164	3.15398	UBE2I;UBC;CUL1;UBA2;WWP1;KLHL13
Bacterial invasion of epithelial cells	0.0291901	4.71057	WASL;MET;CRKL		Adrenergic signaling in cardiomyocytes	0.0203848	2.93345	PPP1CB;CALML5;PPP2R2B;CREB3L2;PPP2R5A;PIK3CG
Focal adhesion	0.0307255	2.9809	VTN;MAPK9;COL2A1;MET;CRKL		PPAR signaling pathway	0.0210854	4.00939	SCP2;PDPK1;UBC;CYP7A1
Diabetic cardiomyopathy	0.0318672	2.95049	MAPK9;ATP5PO;ATP5F1C;SLC25A4;AGT		Chemical carcinogenesis	0.0212485	2.44495	STAT5A;GSTK1;HPGDS;BCL6;EGF;RPS6KA2;CREB3L2;KPNA4
Peroxisome	0.0342617	4.41132	PRDX1;IDH2;ACOX3		Leukocyte transendothelial migration	0.0233962	3.22367	AFDN;MYL10;PTPN11;MYL9;MYL12B
Propanoate metabolism	0.0348254	7.23501	ACSS2;ACOX3		Shigellosis	0.0247153	2.37218	UBC;CUL1;MYL10;PIK3C3;ARPC5;MYL9;MYD88;MYL12B
Apoptosis	0.0350142	3.3769	MAPK9;CTSZ;FOS;CTSB		Hepatitis C	0.024836	2.79646	CASP9;EGF;PPP2R2B;EIF2AK4;CFLAR;IFIT1
Human immunodeficiency virus 1 infection	0.0373322	2.82091	MAPK9;LIMK2;IRAK4;FOS;CRKL		Proteoglycans in cancer	0.0274943	2.49108	PPP1CB;PDPK1;KDR;PDCD4;PTPN11;ANK3;NUDT16L1
ErbB signaling pathway	0.0375094	4.24928	MAPK9;CBLB;CRKL		Neurotrophin signaling pathway	0.0275155	3.08149	MAP3K3;CALML5;PDPK1;RPS6KA2;PTPN11
Tyrosine metabolism	0.0386742	6.80874	GOT2;COMT		PI3K-Akt signaling pathway	0.030482	2.05525	CASP9;PRKAA1;PDPK1;EGF;PPP2R2B;CREB3L2;KIT;KDR;PPP2R5A;PIK3CG
Regulation of actin cytoskeleton	0.0412765	2.74061	LIMK2;WASL;F2;CRKL;FGFR1		Platelet activation	0.0320694	2.95127	PPP1CB;GUCY1A1;FYN;PIK3CG;MYL12B
Pathways in cancer	0.0417487	2.02954	MAPK9;RASSF1;MGST3;FOS;F2;MET;AGT;CRKL;FGFR1		Vibrio cholerae infection	0.0340256	4.46786	SEC61A1;ATP6V0C;ATP6V1B1
MAPK signaling pathway	0.0429626	2.4375	MAPK9;IRAK4;FOS;MET;CRKL;FGFR1		Regulation of actin cytoskeleton	0.0365506	2.33605	PPP1CB;APC;EGF;MYL10;ARPC5;MYL9;MYL12B
Various types of N-glycan biosynthesis	0.0447334	6.25573	HEXB;STT3B		Oocyte meiosis	0.0370684	2.83154	PPP1CB;CALML5;RPS6KA2;CUL1;PPP2R5A
Necroptosis	0.049502	3.00393	MAPK9;PPIA;SLC25A4;CHMP5		PD-L1 expression and PD-1 checkpoint pathway in cancer	0.0380245	3.29933	MAP3K3;EGF;PTPN11;MYD88
Huntington disease	0.0503935	2.33856	MAPK9;PSMD12;GPX2;ATP5PO;ATP5F1C;SLC25A4		Dopaminergic synapse	0.0402849	2.76423	PPP1CB;CALML5;PPP2R2B;CREB3L2;PPP2R5A
Phenylalanine, tyrosine and tryptophan biosynthesis	0.0507965	23.0488	GOT2		Axon guidance	0.0458564	2.39617	ROBO3;PDPK1;FYN;PTPN11;MYL9;MYL12B
Vitamin B6 metabolism	0.0507965	23.0488	PSAT1		Apelin signaling pathway	0.046012	2.65885	HDAC5;PRKAA1;CALML5;PIK3C3;PIK3CG
Hepatitis B	0.0523541	2.94645	MAPK9;IRF7;FOS;IRAK4		Insulin signaling pathway	0.046012	2.65885	PPP1CB;PRKAA1;CALML5;PDPK1;PRKAR2A
mRNA surveillance pathway	0.0533155	3.66539	CLP1;CSTF2;CASC3		Human papillomavirus infection	0.0475432	1.97116	APC;EGF;PPP2R2B;IRF1;CREB3L2;PPP2R5A;SCRIB;ATP6V0C;ATP6V1B1
Chagas disease	0.0587283	3.51658	MAPK9;FOS;IRAK4		Phosphatidylinositol signaling system	0.0495021	3.01429	MTMR1;CALML5;MTMR14;PIK3C3
Protein processing in endoplasmic reticulum	0.0614372	2.78638	PPP1R15A;MAPK9;SAR1A;STT3B		Prostate cancer	0.0495021	3.01429	CASP9;PDPK1;EGF;CREB3L2
T cell receptor signaling pathway	0.0615283	3.44659	MAPK9;CBLB;FOS		Aldosterone synthesis and secretion	0.0510568	2.98207	CAMK1D;CALML5;CREB3L2;PRKD1
Amino sugar and nucleotide sugar metabolism	0.0647768	5.02949	HEXB;NPL		Collecting duct acid secretion	0.0558807	5.5861	ATP6V0C;ATP6V1B1
Parkinson disease	0.0655616	2.38864	MAPK9;PSMD12;ATP5PO;ATP5F1C;SLC25A4		Phospholipase D signaling pathway	0.0602366	2.45294	EGF;KIT;FYN;PTPN11;PIK3CG
Salmonella infection	0.0655616	2.38864	MAPK9;WASL;IRAK4;FOS;NAIP		C-type lectin receptor signaling pathway	0.0609398	2.80229	CALML5;IRF1;BCL3;PTPN11
Riboflavin metabolism	0.067152	16.4618	BLVRB		NF-kappa B signaling pathway	0.0609398	2.80229	UBE2I;TRAF1;CFLAR;MYD88
Insulin resistance	0.0673115	3.31462	MAPK9;OGA;AGT		Spliceosome	0.0630634	2.41886	SF3A3;SF3A1;PRPF31;PLRG1;SRSF6
Cysteine and methionine metabolism	0.0695733	4.81944	PSAT1;GOT2		Phagosome	0.0659639	2.38571	DYNC1LI1;SEC61A1;PIK3C3;ATP6V0C;ATP6V1B1
Growth hormone synthesis, secretion and action	0.0844248	2.99863	MAPK9;FOS;CRKL		D-Glutamine and D-glutamate metabolism	0.0690185	17.4134	DGLUCY
Neurotrophin signaling pathway	0.0844248	2.99863	MAPK9;IRAK4;CRKL		Long-term potentiation	0.0699552	3.27825	PPP1CB;CALML5;RPS6KA2
Kaposi sarcoma-associated herpesvirus infection	0.0868794	2.45928	MAPK9;ZFP36;IRF7;FOS		Viral carcinogenesis	0.0701393	2.13844	STAT5A;HDAC5;VAC14;CREB3L2;SCRIB;TRAF1
Legionellosis	0.0872136	4.20457	SAR1A;NAIP		Circadian rhythm	0.0713699	4.81462	PRKAA1;CUL1
Prion disease	0.0888438	2.17206	MAPK9;PSMD12;ATP5PO;ATP5F1C;SLC25A4		Amphetamine addiction	0.0749812	3.17858	PPP1CB;CALML5;CREB3L2
Amyotrophic lateral sclerosis	0.0968527	1.95387	PSMD12;GPX2;SEH1L;ATP5PO;NUP153;ATP5F1C		Toxoplasmosis	0.0755708	2.59365	CASP9;PDPK1;MYD88;PIK3CG
Steroid hormone biosynthesis	0.097829	3.91872	AKR1C1;COMT		Epithelial cell signaling in Helicobacter pylori infection	0.0775527	3.13098	PTPN11;ATP6V0C;ATP6V1B1
Epstein-Barr virus infection	0.0985537	2.34642	MAPK9;PSMD12;IRF7;IRAK4		Human immunodeficiency virus 1 infection	0.0824456	2.04407	CASP9;APOBEC3D;CALML5;AP1G2;CUL1;MYD88
Alzheimer disease	0.101668	1.92646	MAPK9;ADAM17;PSMD12;ATP5PO;ATP5F1C;SLC25A4		Hippo signaling pathway	0.0832216	2.21837	PPP1CB;WWTR1;APC;PPP2R2B;SCRIB
Proteoglycans in cancer	0.1026	2.31105	VTN;MET;DCN;FGFR1		cAMP signaling pathway	0.0882775	2.00473	PPP1CB;AFDN;CALML5;CREB3L2;PTGER3;MYL9
Lysine degradation	0.103267	3.78986	SETD1B;COLGALT1		Sphingolipid signaling pathway	0.0896889	2.43491	PDPK1;PPP2R2B;PPP2R5A;FYN
Dopaminergic synapse	0.106766	2.69466	MAPK9;FOS;COMT		Glioma	0.0909741	2.91281	CAMK1D;CALML5;EGF
Oxidative phosphorylation	0.108572	2.6738	ATP6V0B;ATP5PO;ATP5F1C		Pertussis	0.0937674	2.87276	CALML5;IRF1;MYD88
Insulin signaling pathway	0.115914	2.59346	MAPK9;CBLB;CRKL		RNA degradation	0.102355	2.75894	CNOT4;PABPC1;EXOSC3
Retinol metabolism	0.117207	3.50186	SDR16C5;DGAT1		Peroxisome	0.111243	2.65377	GSTK1;SCP2;PEX5
Fluid shear stress and atherosclerosis	0.119654	2.55506	MAPK9;MGST3;FOS		Ras signaling pathway	0.11378	1.86127	AFDN;CALML5;EGF;KIT;KDR;PTPN11
Renal cell carcinoma	0.12005	3.44942	MET;CRKL		Tuberculosis	0.114087	2.00113	CASP9;CALML5;PIK3C3;ATP6V0C;MYD88
Renin secretion	0.12005	3.44942	AGT;CTSB		FoxO signaling pathway	0.11657	2.20349	PRKAA1;BCL6;PDPK1;EGF
Human T-cell leukemia virus 1 infection	0.122463	2.15902	MAPK9;ZFP36;FOS;SLC25A4		Vascular smooth muscle contraction	0.121359	2.1691	PPP1CB;GUCY1A1;CALML5;MYL9
Prolactin signaling pathway	0.12291	3.39852	MAPK9;FOS		Colorectal cancer	0.123532	2.52536	CASP9;APC;EGF
RIG-I-like receptor signaling pathway	0.12291	3.39852	MAPK9;IRF7		RNA transport	0.126128	1.9342	UBE2I;NXF2B;SMN1;PABPC1;RANGAP1
Spinocerebellar ataxia	0.127266	2.48155	MAPK9;PSMD12;SLC25A4		Calcium signaling pathway	0.127789	1.7969	RET;CAMK1D;CALML5;EGF;PTGER3;KDR
Melanoma	0.128679	3.30109	MET;FGFR1		Vasopressin-regulated water reabsorption	0.129079	3.32219	DYNC1LI1;CREB3L2
Non-small cell lung cancer	0.128679	3.30109	RASSF1;MET		Measles	0.136218	2.07206	STAT5A;CASP9;EIF2AK4;MYD88
Phenylalanine metabolism	0.137352	7.19876	GOT2		Proteasome	0.138714	3.17086	PSMC3;PSMB1
Primary bile acid biosynthesis	0.137352	7.19876	CYP27A1		Kaposi sarcoma-associated herpesvirus infection	0.14088	1.86151	CASP9;CALML5;UBC;PIK3C3;PIK3CG
Metabolism of xenobiotics by cytochrome P450	0.1404	3.12202	MGST3;AKR1C1		Apoptosis	0.143911	2.02671	CASP9;PDPK1;TRAF1;CFLAR
Ras signaling pathway	0.142258	2.03457	MAPK9;RASSF1;MET;FGFR1		Parkinson disease	0.144496	1.72955	CASP9;CALML5;PSMC3;PSMB1;UBC;UQCR10
Thermogenesis	0.142258	2.03457	SMARCC2;ATP5PO;ATP5F1C;FGFR1		Spinocerebellar ataxia	0.146513	2.01202	PSMC3;PSMB1;PIK3C3;PUM2
Leishmaniasis	0.143365	3.08023	FOS;IRAK4		Pathogenic Escherichia coli infection	0.149634	1.82236	CASP9;FYN;PTPN11;ARPC5;MYD88
Other glycan degradation	0.14482	6.77497	HEXB		Malaria	0.158419	2.90603	GYPA;MYD88
Glycosaminoglycan degradation	0.152224	6.39826	HEXB		Melanogenesis	0.173463	2.13719	CALML5;CREB3L2;KIT
One carbon pool by folate	0.159564	6.0612	MTHFD2		mTOR signaling pathway	0.176282	1.86343	PRKAA1;PDPK1;RPS6KA2;ATP6V1B1
Shigellosis	0.164885	1.9155	MAPK9;WASL;NAIP;CRKL		Chagas disease	0.176976	2.1155	PPP2R2B;CFLAR;MYD88
Complement and coagulation cascades	0.16753	2.78222	VTN;F2		Lipid and atherosclerosis	0.19166	1.66462	CASP9;CALML5;HSPA4;PDPK1;MYD88
Colorectal cancer	0.170599	2.74896	MAPK9;FOS		Prion disease	0.19348	1.57214	CASP9;PSMC3;CREB3L2;PSMB1;FYN;UQCR10
Arginine biosynthesis	0.174056	5.48339	GOT2		Glutathione metabolism	0.193983	2.53527	GSTK1;HPGDS
ECM-receptor interaction	0.176765	2.68475	VTN;COL2A1		Legionellosis	0.193983	2.53527	CASP9;MYD88
Hepatocellular carcinoma	0.178327	2.10289	SMARCC2;MGST3;MET		Glucagon signaling pathway	0.194823	2.01328	PRKAA1;CALML5;CREB3L2
Renin-angiotensin system	0.181208	5.23388	AGT		Drug metabolism	0.198445	1.994	GSTK1;HPGDS;IMPDH2
Influenza A	0.18697	2.0527	IRF7;IRAK4;SLC25A4		Hepatitis B	0.199114	1.76835	STAT5A;CASP9;CREB3L2;MYD88
Vitamin digestion and absorption	0.188299	5.00607	APOA1		VEGF signaling pathway	0.20433	2.44606	CASP9;KDR
Th1 and Th2 cell differentiation	0.189199	2.56491	MAPK9;FOS		Viral myocarditis	0.209526	2.40377	CASP9;FYN
Rheumatoid arthritis	0.192326	2.5366	ATP6V0B;FOS		Cholinergic synapse	0.216788	1.90288	CREB3L2;FYN;PIK3CG
alpha-Linolenic acid metabolism	0.195329	4.79724	ACOX3		Pathways in cancer	0.224684	1.34462	STAT5A;RET;CASP9;CALML5;APC;EGF;KIT;PTGER3;CUL1;TRAF1
IL-17 signaling pathway	0.19546	2.5089	MAPK9;FOS		Influenza A	0.228809	1.66224	CASP9;DNAJB1;NXF2B;MYD88
Tuberculosis	0.20457	1.95912	MAPK9;ATP6V0B;IRAK4		Pathways of neurodegeneration	0.235259	1.35193	FIG4;CASP9;CALML5;PSMC3;APC;PSMB1;UBC;PIK3C3;UQCR10
Fc gamma R-mediated phagocytosis	0.2049	2.4293	LIMK2;CRKL		Growth hormone synthesis, secretion and action	0.239236	1.8039	STAT5A;CREB3L2;JUNB
Choline metabolism in cancer	0.208058	2.40387	MAPK9;FOS		MAPK signaling pathway	0.240764	1.45594	MAP3K3;EGF;RPS6KA2;KIT;KDR;MYD88
Axon guidance	0.209029	1.93704	LIMK2;NTN4;MET		Acute myeloid leukemia	0.246195	2.14414	STAT5A;KIT
Biosynthesis of unsaturated fatty acids	0.209207	4.42777	ACOX3		Steroid biosynthesis	0.248867	3.6632	SC5D
AGE-RAGE signaling pathway in diabetic complications	0.214389	2.35458	MAPK9;AGT		Fc epsilon RI signaling pathway	0.25146	2.11154	PDPK1;FYN
Progesterone-mediated oocyte maturation	0.214389	2.35458	MAPK9;CPEB2		Adipocytokine signaling pathway	0.256728	2.07992	PRKAA1;PTPN11
RNA transport	0.218012	1.89431	SEH1L;NUP153;CASC3		Renin secretion	0.256728	2.07992	GUCY1A1;CALML5
C-type lectin receptor signaling pathway	0.227103	2.26178	MAPK9;CBLB		Amyotrophic lateral sclerosis	0.260803	1.37035	FIG4;CASP9;PSMC3;PSMB1;NXF2B;PIK3C3;UQCR10
Citrate cycle (TCA cycle)	0.229579	3.96913	IDH2		Central carbon metabolism in cancer	0.261998	2.04923	RET;KIT
beta-Alanine metabolism	0.229579	3.96913	ACOX3		Prolactin signaling pathway	0.261998	2.04923	STAT5A;IRF1
Pathways of neurodegeneration	0.229709	1.48294	MAPK9;PSMD12;GPX2;ATP5PO;ATP5F1C;SLC25A4		Adherens junction	0.267268	2.01943	AFDN;FYN
Parathyroid hormone synthesis, secretion and action	0.233481	2.21806	FOS;FGFR1		Huntington disease	0.269212	1.39683	CASP9;PSMC3;CREB3L2;PSMB1;PIK3C3;UQCR10
Th17 cell differentiation	0.236674	2.19683	MAPK9;FOS		Alzheimer disease	0.271704	1.35108	CASP9;CALML5;PSMC3;APC;PSMB1;PIK3C3;UQCR10
Ribosome biogenesis in eukaryotes	0.239869	2.17599	UTP4;SBDS		Alcoholism	0.272035	1.53328	PPP1CB;HDAC5;CALML5;CREB3L2
TNF signaling pathway	0.25267	2.09644	MAPK9;FOS		Purine metabolism	0.277418	1.65989	GUCY1A1;IMPDH2;PDE5A
Toxoplasmosis	0.25267	2.09644	MAPK9;IRAK4		Mismatch repair	0.280445	3.16319	RPA2
Nicotinate and nicotinamide metabolism	0.26238	3.38458	NADK		Endocytosis	0.28832	1.41258	WWP1;EPS15L1;ARPC5;VPS45;WASHC1
Rap1 signaling pathway	0.273308	1.67263	MET;CRKL;FGFR1		Transcriptional misregulation in cancer	0.290986	1.48389	CDK9;LYL1;BCL6;TRAF1
African trypanosomiasis	0.275108	3.19622	APOA1		Oxidative phosphorylation	0.292866	1.60849	UQCR10;ATP6V0C;ATP6V1B1
Alanine, aspartate and glutamate metabolism	0.275108	3.19622	GOT2		Chronic myeloid leukemia	0.293595	1.8825	STAT5A;PTPN11
cAMP signaling pathway	0.28739	1.62502	MAPK9;FOS;ACOX3		Metabolism of xenobiotics by cytochrome P450	0.293595	1.8825	GSTK1;HPGDS
Glycine, serine and threonine metabolism	0.293792	2.94991	PSAT1		Pancreatic cancer	0.293595	1.8825	CASP9;EGF
Bladder cancer	0.299913	2.87602	RASSF1		Synaptic vesicle cycle	0.304096	1.83277	ATP6V0C;ATP6V1B1
Homologous recombination	0.299913	2.87602	RAD51C		Yersinia infection	0.308372	1.56015	RPS6KA2;ARPC5;MYD88
Osteoclast differentiation	0.300698	1.84346	MAPK9;FOS		Glycosylphosphatidylinositol (GPI)-anchor biosynthesis	0.310701	2.78318	PIGT
Relaxin signaling pathway	0.307078	1.81425	MAPK9;FOS		Fluid shear stress and atherosclerosis	0.316136	1.53705	PRKAA1;CALML5;KDR
Fatty acid degradation	0.311997	2.73879	ACOX3		Biosynthesis of unsaturated fatty acids	0.320502	2.676	SCP2
Porphyrin and chlorophyll metabolism	0.311997	2.73879	BLVRB		Butanoate metabolism	0.330164	2.57676	AACS
FoxO signaling pathway	0.313447	1.78594	MAPK9;FBXO32		Phototransduction	0.330164	2.57676	CALML5
Basal transcription factors	0.323873	2.61403	ERCC3		ErbB signaling pathway	0.340581	1.6776	STAT5A;EGF
Glycosphingolipid biosynthesis	0.323873	2.61403	HEXB		Breast cancer	0.347202	1.45107	APC;EGF;KIT
Proteasome	0.329735	2.55581	PSMD12		Gap junction	0.356044	1.61884	GUCY1A1;EGF
Type II diabetes mellitus	0.329735	2.55581	MAPK9		RNA polymerase	0.358336	2.31873	POLR3C
Autophagy	0.332472	1.70604	MAPK9;CTSB		Hypertrophic cardiomyopathy	0.366281	1.58188	PRKAA1;EMD
Nucleotide excision repair	0.335546	2.50013	ERCC3		Small cell lung cancer	0.376455	1.54657	CASP9;TRAF1
Other types of O-glycan biosynthesis	0.335546	2.50013	COLGALT1		Human T-cell leukemia virus 1 infection	0.37764	1.29575	STAT5A;MAP3K3;VAC14;CREB3L2
Pyruvate metabolism	0.335546	2.50013	ACSS2		GnRH signaling pathway	0.381517	1.5295	MAP3K3;CALML5
Chemical carcinogenesis	0.341716	1.46493	MGST3;FOS;KLF4		Rheumatoid arthritis	0.381517	1.5295	ATP6V0C;ATP6V1B1
Calcium signaling pathway	0.344079	1.45867	SLC25A4;MET;FGFR1		Salivary secretion	0.381517	1.5295	GUCY1A1;CALML5
Signaling pathways regulating pluripotency of stem cells	0.351347	1.63295	KLF4;FGFR1		Ribosome	0.389658	1.34733	RPS15;RPS16;RPL11
Arginine and proline metabolism	0.352681	2.3467	GOT2		Human cytomegalovirus infection	0.396902	1.26018	CASP9;CALML5;CREB3L2;PTGER3
Malaria	0.352681	2.3467	MET		Circadian entrainment	0.401584	1.4648	GUCY1A1;CALML5
N-Glycan biosynthesis	0.352681	2.3467	STT3B		DNA replication	0.402689	1.98698	RPA2
Vibrio cholerae infection	0.352681	2.3467	ATP6V0B		JAK-STAT signaling pathway	0.404944	1.31317	STAT5A;EGF;PTPN11
Breast cancer	0.363831	1.58758	FOS;FGFR1		Choline metabolism in cancer	0.406554	1.44947	PDPK1;EGF
PI3K-Akt signaling pathway	0.366838	1.31713	VTN;COL2A1;MET;FGFR1		Inflammatory mediator regulation of TRP channels	0.406554	1.44947	PPP1CB;CALML5
Phospholipase D signaling pathway	0.366938	1.57662	F2;AGT		African trypanosomiasis	0.411186	1.93168	MYD88
Endocytosis	0.372363	1.38753	CBLB;WASL;CHMP5		Aldosterone-regulated sodium reabsorption	0.411186	1.93168	PDPK1
Fanconi anemia pathway	0.374845	2.16915	RAD51C		Thyroid cancer	0.411186	1.93168	RET
Non-alcoholic fatty liver disease	0.388517	1.50396	MAPK9;FOS		Hematopoietic cell lineage	0.411503	1.43445	GYPA;KIT
Notch signaling pathway	0.401493	1.98166	ADAM17		Herpes simplex virus 1 infection	0.412128	1.1373	PPP1CB;CASP9;NXF2B;PTPN11;EIF2AK4;SRSF6;MYD88;HCFC1
Arachidonic acid metabolism	0.411833	1.91541	GPX2		Coronavirus disease	0.41925	1.22105	RPS15;RPS16;RPL11;MYD88
Glycerolipid metabolism	0.411833	1.91541	DGAT1		Thermogenesis	0.41925	1.22105	PRKAA1;RPS6KA2;CREB3L2;UQCR10
Cytosolic DNA-sensing pathway	0.421995	1.85343	IRF7		Wnt signaling pathway	0.420118	1.28068	APC;CUL1;CACYBP
Cortisol synthesis and secretion	0.431983	1.79533	AGT		Longevity regulating pathway	0.426228	1.39121	PRKAA1;CREB3L2
Glycolysis / Gluconeogenesis	0.441799	1.74075	ACSS2		T cell receptor signaling pathway	0.435938	1.36379	PDPK1;FYN
Fc epsilon RI signaling pathway	0.446644	1.71468	MAPK9		Glycine, serine and threonine metabolism	0.435962	1.78282	SARDH
Mitophagy	0.446644	1.71468	MAPK9		Bladder cancer	0.443987	1.73816	EGF
Adipocytokine signaling pathway	0.451447	1.68938	MAPK9		Ferroptosis	0.443987	1.73816	SLC40A1
Amphetamine addiction	0.451447	1.68938	FOS		Homologous recombination	0.443987	1.73816	RPA2
Inositol phosphate metabolism	0.470247	1.5952	CDIPT		Ribosome biogenesis in eukaryotes	0.455087	1.31206	EFL1;NXF2B
p53 signaling pathway	0.470247	1.5952	AIFM2		Nucleotide excision repair	0.489805	1.51098	RPA2
Thyroid hormone synthesis	0.479406	1.55193	GPX2		Amino sugar and nucleotide sugar metabolism	0.497067	1.47876	PGM3
Chronic myeloid leukemia	0.483926	1.53116	CRKL		Valine, leucine and isoleucine degradation	0.497067	1.47876	AACS
Pancreatic cancer	0.483926	1.53116	MAPK9		Cocaine addiction	0.504226	1.44788	CREB3L2
Antigen processing and presentation	0.492849	1.49124	CTSB		Cholesterol metabolism	0.511283	1.41826	CYP7A1
Synaptic vesicle cycle	0.492849	1.49124	ATP6V0B		N-Glycan biosynthesis	0.511283	1.41826	DOLK
Transcriptional misregulation in cancer	0.496385	1.2088	SS18;MET		Thyroid hormone signaling pathway	0.514631	1.16795	CASP9;PDPK1
MicroRNAs in cancer	0.50386	1.12205	RASSF1;MET;CRKL		Glycosaminoglycan biosynthesis	0.53186	1.33623	NDST3
B cell receptor signaling pathway	0.505948	1.4351	FOS		Fanconi anemia pathway	0.538525	1.31095	RPA2
PD-L1 expression and PD-1 checkpoint pathway in cancer	0.539255	1.30411	FOS		Osteoclast differentiation	0.540633	1.11155	FYN;JUNB
Hypertrophic cardiomyopathy	0.543258	1.28939	AGT		Lysosome	0.544872	1.10267	AP1G2;ATP6V0C
Human papillomavirus infection	0.548015	1.04909	VTN;ATP6V0B;COL2A1		Regulation of lipolysis in adipocytes	0.545096	1.28661	PTGER3
GnRH signaling pathway	0.555062	1.24716	MAPK9		Epstein-Barr virus infection	0.549161	1.04707	CASP9;PSMC3;MYD88
Salivary secretion	0.555062	1.24716	STATH		Hedgehog signaling pathway	0.551573	1.26315	CUL1
TGF-beta signaling pathway	0.558929	1.23368	DCN		Natural killer cell mediated cytotoxicity	0.557425	1.07686	FYN;PTPN11
Dilated cardiomyopathy	0.566562	1.20759	AGT		Long-term depression	0.576577	1.17728	GUCY1A1
Circadian entrainment	0.570329	1.19495	FOS		Mineral absorption	0.576577	1.17728	SLC40A1
Phosphatidylinositol signaling system	0.570329	1.19495	CDIPT		Estrogen signaling pathway	0.581789	1.02868	CALML5;CREB3L2
Prostate cancer	0.570329	1.19495	FGFR1		Arachidonic acid metabolism	0.582607	1.1576	HPGDS
Aldosterone synthesis and secretion	0.574064	1.18257	AGT		Steroid hormone biosynthesis	0.582607	1.1576	CYP7A1
Glycerophospholipid metabolism	0.574064	1.18257	CDIPT		Basal cell carcinoma	0.594413	1.12014	APC
Inflammatory mediator regulation of TRP channels	0.574064	1.18257	MAPK9		Cytosolic DNA-sensing pathway	0.594413	1.12014	POLR3C
Amoebiasis	0.588683	1.13551	PRDX1		Signaling pathways regulating pluripotency of stem cells	0.605155	0.984608	ZFHX3;APC
Protein digestion and absorption	0.592259	1.12432	COL2A1		Cortisol synthesis and secretion	0.605886	1.08503	CREB3L2
NF-kappa B signaling pathway	0.595804	1.11334	IRAK4		Mitophagy	0.622492	1.03629	UBC
Glucagon signaling pathway	0.606257	1.08167	SIK1B		Gastric cancer	0.627522	0.944131	APC;EGF
Drug metabolism	0.609681	1.07151	MGST3		Renal cell carcinoma	0.627871	1.02099	PTPN11
HIF-1 signaling pathway	0.613076	1.06153	TIMP1		RIG-I-like receptor signaling pathway	0.633173	1.00615	DHX58
Cholinergic synapse	0.626363	1.02341	FOS		Melanoma	0.643554	0.977704	EGF
Sphingolipid signaling pathway	0.645448	0.971078	MAPK9		MicroRNAs in cancer	0.644547	0.906162	HDAC5;UBE2I;APC;PDCD4
Cell cycle	0.66061	0.931367	ORC3		p53 signaling pathway	0.648633	0.964075	CASP9
Platelet activation	0.66061	0.931367	F2		Cushing syndrome	0.648896	0.906828	APC;CREB3L2
Oocyte meiosis	0.675126	0.894758	CPEB2		Non-alcoholic fatty liver disease	0.648896	0.906828	PRKAA1;UQCR10
Vascular smooth muscle contraction	0.686294	0.867468	AGT		Cellular senescence	0.652362	0.900893	PPP1CB;CALML5
Estrogen signaling pathway	0.69708	0.841784	FOS		Thyroid hormone synthesis	0.658578	0.937924	CREB3L2
Ubiquitin mediated proteolysis	0.704926	0.82349	CBLB		Necroptosis	0.662599	0.883543	STAT5A;CFLAR
Cell adhesion molecules	0.724876	0.778358	ICAM3		Gastric acid secretion	0.663444	0.925371	CALML5
Retrograde endocannabinoid signaling	0.724876	0.778358	MAPK9		Arrhythmogenic right ventricular cardiomyopathy	0.668241	0.913149	EMD
Gastric cancer	0.727274	0.773059	MET		Bacterial invasion of epithelial cells	0.668241	0.913149	ARPC5
Adrenergic signaling in cardiomyocytes	0.729651	0.767832	AGT		Leishmaniasis	0.668241	0.913149	MYD88
Spliceosome	0.729651	0.767832	CTNNBL1		Antigen processing and presentation	0.672971	0.901244	HSPA4
Phagosome	0.734343	0.757585	ATP6V0B		Hepatocellular carcinoma	0.69186	0.835256	APC;ARID2
Oxytocin signaling pathway	0.738954	0.747606	FOS		Insulin secretion	0.708464	0.816088	CREB3L2
mTOR signaling pathway	0.738954	0.747606	SEH1L		Cardiac muscle contraction	0.712621	0.806558	UQCR10
Cushing syndrome	0.741229	0.742714	AGT		ECM-receptor interaction	0.71672	0.797246	FRAS1
Cellular senescence	0.743485	0.737884	SLC25A4		Bile secretion	0.724743	0.779251	CYP7A1
Hepatitis C	0.745721	0.733117	IRF7		NOD-like receptor signaling pathway	0.730408	0.77408	SUGT1;MYD88
Hippo signaling pathway	0.758738	0.705749	RASSF1		Th1 and Th2 cell differentiation	0.73254	0.762047	STAT5A
Wnt signaling pathway	0.764995	0.692812	MAPK9		IL-17 signaling pathway	0.740117	0.745583	S100A7
cGMP-PKG signaling pathway	0.767045	0.688603	SLC25A4		TGF-beta signaling pathway	0.740117	0.745583	CUL1
Tight junction	0.771092	0.680336	MAPK9		Dilated cardiomyopathy	0.747479	0.729812	EMD
Neuroactive ligand-receptor interaction	0.797083	0.672359	F2;AGT		Fc gamma R-mediated phagocytosis	0.751082	0.722173	ARPC5
Neutrophil extracellular trap formation	0.807903	0.607342	SLC25A4		Glycerophospholipid metabolism	0.754634	0.714692	PTDSS1
Chemokine signaling pathway	0.812892	0.597711	CRKL		AGE-RAGE signaling pathway in diabetic complications	0.761587	0.700182	STAT5A
Viral carcinogenesis	0.830107	0.564846	IRF7		Progesterone-mediated oocyte maturation	0.761587	0.700182	RPS6KA2
Human cytomegalovirus infection	0.859954	0.508799	CRKL		Toll-like receptor signaling pathway	0.774909	0.672853	MYD88
Herpes simplex virus 1 infection	0.931739	0.455834	IRF7;IRAK4		Parathyroid hormone synthesis, secretion and action	0.78129	0.65997	CREB3L2
					Th17 cell differentiation	0.784412	0.65371	STAT5A
					Diabetic cardiomyopathy	0.786324	0.688578	PPP1CB;UQCR10
					HIF-1 signaling pathway	0.790524	0.641539	EGF
					Cell cycle	0.831181	0.562872	CUL1
					Relaxin signaling pathway	0.842903	0.540746	CREB3L2
					Neutrophil extracellular trap formation	0.933854	0.36704	HDAC5
					Chemokine signaling pathway	0.936658	0.36122	PIK3CG
					Cytokine-cytokine receptor interaction	0.985742	0.233432	IL32
					Olfactory transduction	0.987101	0.312154	CALML5;OR2H2
					Neuroactive ligand-receptor interaction	0.992692	0.201372	PTGER3

## Sheet: Table S6
Table S6. MsigDB analysis of proteins with enhanced or decreased HLA-I peptides in COVID-19 vs. Control
Term up	P-value	Odds Ratio	Genes		Term down	P-value	Odds Ratio	Genes
Oxidative Phosphorylation	6.30411e-05	5.64181	TOMM70;ATP6V0B;MGST3;IDH2;GOT2;MRPS12;ATP5PO;ATP5F1C;SLC25A4		DNA Repair	0.000299754	4.54352	SF3A3;SEC61A1;ARL6IP1;POLR3C;IMPDH2;RPA2;SRSF6;SUPT5H;NELFE
Coagulation	0.000200931	6.34011	APOC2;ADAM9;APOA1;APOC3;TIMP1;F2;CTSB		Adipogenesis	0.00230373	3.34555	STAT5A;SCP2;BCL6;PTGER3;UBC;NMT1;G3BP2;PDCD4;UQCR10
Angiogenesis	0.000256593	14.6413	LRPAP1;VTN;TIMP1;FGFR1		Apical Junction	0.00230373	3.34555	CNN2;LIMA1;EXOC4;ZYX;TRAF1;PCDH1;MYL9;DSC1;MYL12B
Complement	0.00181377	4.28984	USP14;IRF7;ADAM9;CBLB;TIMP1;F2;CTSB		TGF-beta Signaling	0.00721417	5.61886	CDK9;WWTR1;APC;JUNB
mTORC1 Signaling	0.00181377	4.28984	PPP1R15A;PSMD12;MTHFD2;PSAT1;PRDX1;PSMG1;PPIA		TNF-alpha Signaling via NF-kB	0.0079538	2.94746	STAT5A;BCL6;IRF1;DNAJB4;BCL3;TRAF1;CFLAR;JUNB
Myc Targets V1	0.00181377	4.28984	TOMM70;RPL34;RPS5;CSTF2;GOT2;HDGF;PPIA		Pperoxisome	0.0164064	3.5511	GSTK1;HSD3B7;SCP2;PEX5;PABPC1
Xenobiotic Metabolism	0.00181377	4.28984	CYP27A1;CRP;VTN;BLVRB;ACOX3;COMT;PTGR1		Apoptosis	0.0276501	2.72374	CASP9;IRF1;TIMP2;PDCD4;SC5D;CFLAR
Pperoxisome	0.00210859	5.93074	ERCC3;PRDX1;MVP;IDH2;SLC25A4		PI3K/AKT/mTOR Signaling	0.0626787	2.7744	RIT1;PRKAR2A;PTPN11;MYD88
TNF-alpha Signaling via NF-kB	0.0301644	2.99634	PPP1R15A;ZFP36;TNFAIP2;FOS;KLF4		Mitotic Spindle	0.0650353	2.18321	APC;TBCD;STK38L;RANBP9;ARHGAP29;SYNPO
Hypoxia	0.0301644	2.99634	PPP1R15A;SRPX;ZFP36;FOS;DCN		Interferon Gamma Response	0.0662901	2.17185	BANK1;IRF1;DHX58;SLAMF7;IFIT1;MYD88
Estrogen Response Late	0.0301644	2.99634	ZFP36;IDH2;BLVRB;FOS;KLF4		Complement	0.0662901	2.17185	CASP9;ERAP2;IRF1;TIMP2;FYN;PIK3CG
E2F Targets	0.0301644	2.99634	RAD51C;MTHFD2;NUP153;SMC6;CIT		Myc Targets V1	0.0662901	2.17185	SF3A1;IMPDH2;CUL1;UBA2;PRPF31;PABPC1
Glycolysis	0.0301644	2.99634	GOT2;MERTK;PPIA;MET;DCN		KRAS Signaling Dn	0.0662901	2.17185	CAMK1D;CALML5;SMPX;EGF;SYNPO;ATP6V1B1
p53 Pathway	0.0301644	2.99634	PPP1R15A;GPX2;RAD51C;FOS;KLF4		UV Response Up	0.0751052	2.29145	RET;DNAJB1;PSMC3;IRF1;JUNB
heme Metabolism	0.0301644	2.99634	EPB41;MGST3;BLVRB;HDGF;CTSB		Bile Acid Metabolism	0.0755708	2.59365	GSTK1;HSD3B7;SCP2;CYP7A1
UV Response Up	0.0485709	3.02359	COL2A1;DGAT1;FOS;SLC25A4		Wnt-beta Catenin Signaling	0.119612	3.48865	HDAC5;CUL1
Bile Acid Metabolism	0.0733335	3.19234	CYP27A1;IDH2;APOA1		IL-6/JAK/STAT3 Signaling	0.126679	2.49517	IRF1;PTPN11;MYD88
Interferon Gamma Response	0.0958985	2.37061	MTHFD2;MVP;TNFAIP2;IRF7		Protein Secretion	0.156215	2.25267	RAB14;VPS45;ATP6V1B1
Epithelial Mesenchymal Transition	0.0958985	2.37061	CAPG;TIMP1;COLGALT1;DCN		mTORC1 Signaling	0.156347	1.79404	RIT1;HSPA4;NMT1;SC5D;CACYBP
Allograft Rejection	0.0958985	2.37061	IRF7;CAPG;TIMP1;F2		Androgen Response	0.169971	2.15934	GUCY1A1;UBE2I;PGM3
Cholesterol Homeostasis	0.13451	3.20906	ACSS2;CPEB2		Unfolded Protein Response	0.216788	1.90288	CNOT4;KHSRP;IFIT1
DNA Repair	0.140988	2.36255	ERCC3;CLP1;SNAPC4		Cholesterol Homeostasis	0.283074	1.93499	TP53INP1;SC5D
Apoptosis	0.163486	2.19684	TIMP1;F2;DCN		G2-M Checkpoint	0.316514	1.42274	EGF;BCL3;CUL1;RPA2
Interferon Alpha Response	0.2049	2.4293	IRF7;TMEM140		Estrogen Response Late	0.316514	1.42274	RET;RPS6KA2;PTGER3;PDCD4
PI3K/AKT/mTOR Signaling	0.23029	2.23971	MAPK9;IRAK4		Notch Signaling	0.367461	2.24382	CUL1
IL-2/STAT5 Signaling	0.247714	1.7675	CTSZ;MAP6;CAPG		Interferon Alpha Response	0.401584	1.4648	IRF1;DHX58
Adipogenesis	0.250026	1.75844	DGAT1;MGST3;ATP5PO		Pancreas Beta Cells	0.435962	1.78282	SRP9
Estrogen Response Early	0.250026	1.75844	BLVRB;FOS;KLF4		Reactive Oxygen Species Pathway	0.504226	1.44788	JUNB
Inflammatory Response	0.250026	1.75844	IRF7;TIMP1;MET		Myogenesis	0.542426	1.05781	WWTR1;HDAC5;RIT1
KRAS Signaling Up	0.250026	1.75844	PPP1R15A;ADAM17;KLF4		heme Metabolism	0.542426	1.05781	GYPA;MKRN1;PICALM
Unfolded Protein Response	0.255873	2.07745	MTHFD2;PSAT1		Myc Targets V2	0.564253	1.21871	LAS1L
Wnt-beta Catenin Signaling	0.305981	2.80573	ADAM17		Coagulation	0.585753	1.02107	CASP9;FYN
Apical Surface	0.317961	2.67496	SRPX		UV Response Dn	0.608952	0.977625	KIT;FYN
Reactive Oxygen Species Pathway	0.347019	2.39571	PRDX1		IL-2/STAT5 Signaling	0.776979	0.702704	SWAP70;TRAF1
TGF-beta Signaling	0.374845	2.16915	PPP1R15A		Estrogen Response Early	0.779348	0.699119	RET;RPS6KA2
Mitotic Spindle	0.515422	1.16543	EPB41;WASL		Epithelial Mesenchymal Transition	0.779348	0.699119	IL32;MYL9
Apical Junction	0.518102	1.15949	ADAM9;WASL		Oxidative Phosphorylation	0.779348	0.699119	UQCR10;ATP6V0C
Protein Secretion	0.566562	1.20759	GOLGA4		p53 Pathway	0.779348	0.699119	SEC61A1;WWP1
Androgen Response	0.581437	1.15856	MERTK		KRAS Signaling Up	0.779348	0.699119	GUCY1A1;TRAF1
Spermatogenesis	0.691734	0.854434	PSMG1		Spermatogenesis	0.855904	0.516376	PRKAR2A
UV Response Dn	0.715075	0.800293	MET		E2F Targets	0.94357	0.346556	RPA2
G2-M Checkpoint	0.825575	0.573449	SS18		Inflammatory Response	0.94357	0.346556	IRF1
KRAS Signaling Dn	0.825575	0.573449	COL2A1		Xenobiotic Metabolism	0.94357	0.346556	NMT1
					Glycolysis	0.94357	0.346556	NDST3
					Allograft Rejection	0.94357	0.346556	BCL3

## Sheet: Table S7
Table S7. Cell Atlas analysis of proteins with enhanced or decreased HLA-I peptides in COVID-19 vs. Control
Term up	P-value	Odds Ratio	Genes		Term down	P-value	Odds Ratio	Genes
Liver	0.00763896	2.36406	CYP27A1;HPX;VTN;FCGRT;RARRES2;APOC2;APOA1;APOC3;COMT;F2;AGT;ISOC2		WholeBlood	4.73728e-06	3.28095	PHC2;PPP2R5A;GIMAP4;PBXIP1;ARPC5;CFLAR;IFIT1;LYST;BICD2;DYNC1LI1;RIT1;BCL6;TMEM127;STK17B;IRF1;CDC42EP3;BCL3;TP53INP1;ZYX;HBP1;NDEL1;PICALM
Lymphoma burkitts(Raji)	0.0123004	2.72186	SS18;RGS19;SNAPC4;CAMTA1;NADK;MRPS5;RNF187;FGFR1		CD33+ Myeloid	0.003992	2.07012	IVNS1ABP;MAP3K3;CASZ1;PDPK1;MTMR14;CFLAR;LYST;BICD2;DOCK11;BCLAF1;ATG16L2;BCL6;TMEM127;STK17B;CDC42EP3;STK38L;JUNB;MYD88;PICALM
Adipocyte	0.0207178	3.32302	SRPX;ACSS2;AKR1C1;TIMP1;DCN		CD56+ NKCells	0.00554612	1.96473	IVNS1ABP;SETD3;PIGT;UBE2I;C7ORF26;RPA2;PPP2R5A;ELP3;CFLAR;PIK3CG;CDK9;ARL4C;DOCK11;BCLAF1;LASP1;MIER1;PEX5;NMT1;FYN;ZNF148
CD71+ EarlyErythroid	0.0223502	2.17876	USP14;RAD51C;RMND5A;EPB41;MGST3;IDH2;BLVRB;HDGF;NPL;BAZ1B		CD8+ Tcells	0.01255	1.94896	IL32;TIA1;ERAP2;ANKRD11;C7ORF26;WWP1;PBXIP1;ARL4C;SENP7;DNAJB1;AP1G2;PIK3IP1;PDCD4;FYN;SP140L;REPS1
CD33+ Myeloid	0.0711389	1.75686	PPP1R15A;ZFP36;ADAM17;CTSZ;TNFAIP2;CAPG;FOS;KLF4;NAIP;NADK		CD4+ Tcells	0.0206334	1.91792	IL32;ANKRD11;WWP1;PBXIP1;LEMD2;SENP7;DNAJB1;AP1G2;PIK3IP1;G3BP2;PDCD4;FYN;SP140L;REPS1
WholeBlood	0.0786721	1.85134	RGS18;ADAM17;SETD1B;LIMK2;ICAM3;NPL;TMEM140;NADK		CD34+	0.0224208	1.81164	SF3A3;ROBO3;TCF12;SLC40A1;CHD1L;OSGEP;HCFC1;BCLAF1;HPGDS;KHSRP;IMPDH2;KIT;EXOC4;EXOSC3;ARID2;INTS8
Salivarygland	0.0872136	4.20457	PIP;STATH		Uterus	0.0250485	2.54297	PPP1CB;CDC42EP3;PTGER3;KLHL13;MYL9;KLHL20;STRN3
Fetalliver	0.0961851	2.82697	COL2A1;PALMD;SETD1B		BDCA4+ DendriticCells	0.0252032	1.91424	MTMR1;TRAM1;PDPK1;EIF2AK4;LIME1;PIK3CG;BICD2;CDK9;WDR70;POLR3C;PEX5;NMT1;G3BP2
FetalThyroid	0.111575	3.61166	NKX2-1;CTSB		Leukemialymphoblastic(MOLT-4)	0.0266573	3.10892	STAT5A;SF3A1;CPNE1;TBCD;ARID2
CD14+ Monocytes	0.115806	1.85359	RGS19;CTSZ;TNFAIP2;CAPG;NAIP;NADK		CD19+ BCells(neg. sel.)	0.0705009	1.75346	CNN2;TRAPPC2;IGBP1;SF3A1;BANK1;SWAP70;TP53INP1;C7ORF26;SP140L;KLHL20
Trachea	0.128679	3.30109	COL2A1;PIP		small intestine	0.0943296	1.96685	PPP1CB;TRAM1;SCP2;REEP3;VPS13A;SIPA1L3
BDCA4+ DendriticCells	0.138585	1.67111	ERCC3;CLP1;CTSZ;IRF7;CPNE3;SMC6;NADK		Placenta	0.124437	1.59669	HDAC5;MORC4;CREB3L2;TIMP2;SLC40A1;ZC3H6;SYNPO;BZW2;PCDH1
Heart	0.151577	1.70575	IDH2;MRPS12;CAMTA1;BTBD7;PHPT1;SLC25A4		Thyroid	0.188536	1.4749	PRPSAP1;KIT;KDR;WWP1;ASMTL;PBXIP1;PKHD1L1;SMARCA1
OlfactoryBulb	0.161421	2.8512	PALMD;LGI4		721 B lymphoblasts	0.207456	1.20897	GTF3C2;PNKP;IER3IP1;RARS;KHSRP;PSMB1;DHX37;KPNA4;EXOSC3;EMD;REPS1;SF3A3;HSPA4;AHSA1;CACYBP;PTPN11;NOC3L;TRAF1;RANGAP1;WDR54;LAS1L;PSMC3;NMT1;EXOC4;DRG2;PRPF31
CD34+	0.196632	1.46063	KRR1;CCDC14;SNAPC4;CAMTA1;IRF2BP2;EXOC6;STT3B;CTNNBL1		Heart	0.238741	1.37514	GSTK1;HDAC5;SMPX;MYL10;SCRIB;UQCR10;NUDT16L1;MYL9
SmoothMuscle	0.206708	1.61853	SRPX;SAR1A;PXDN;ADAM9;TIMP1		TestisSeminiferousTubule	0.256728	2.07992	USP31;PRKAR2A
Pons	0.209207	4.42777	MERTK		CD105+ Endothelial	0.273899	1.34729	KHSRP;COPS2;TCF12;CACYBP;EXOSC3;HCFC1;GCOM1
CD105+ Endothelial	0.217496	1.58692	PSMD12;METTL13;KRR1;BLVRB;PSMG1		CD14+ Monocytes	0.302828	1.29983	FIG4;MAP3K3;TMEM127;MTMR14;ANKRD11;CDC42EP3;JUNB
BronchialEpithelialCells	0.224478	1.67661	PSMD12;AKR1C1;ADAM9;MET		TrigeminalGanglion	0.303719	1.45268	RET;FRAS1;PTPN11;CFLAR
TemporalLobe	0.255933	3.48732	MVP		colon	0.304849	1.37865	PPP1CB;PRKAA1;SCP2;MIER1;PDCD4
small intestine	0.296811	1.59474	GOLGA4;DGAT1;CPNE3		Tonsil	0.310701	2.78318	GLTP
CerebellumPeduncles	0.332472	1.70604	RMND5A;GARNL3		Pons	0.320502	2.676	PSMB1
721 B lymphoblasts	0.35751	1.13694	BTNL9;SS18;USP14;CSTF2;GOT2;MRPS12;SRBD1;TMTC1;NUP153;RAD51C;CLP1;MTHFD2;PSAT1;HMGXB3;PPIA		OlfactoryBulb	0.330208	1.7192	SECISBP2L;CTNNAL1
Leukemia promyelocytic-HL-60	0.416936	1.88391	SEH1L		Lymphoma burkitts(Raji)	0.391319	1.19769	VAC14;BCL6;SWAP70;NEK6;HM13;PTGER3
CardiacMyocytes	0.421238	1.27824	SS18;IQCK;NTN4		SmoothMuscle	0.411558	1.17036	WWTR1;SEC61A1;RARS;PGM3;ARHGAP29;IER3IP1
Testis	0.425404	1.21127	IQCK;SNAPC4;PSMG1;CPEB2		TestisIntersitial	0.416766	1.12157	PRKAA1;WDR60;POLR3C;CUL1;RANBP9;IQCD;SLC12A6;ARID2;VRK3
Thyroid	0.43313	1.19841	GOLGA4;NKX2-1;SPG7;CTSB		SkeletalMuscle	0.436472	1.12274	RET;CNOT4;VAC14;BCL6;OR2H2;TP53INP1;SLAMF7
Lung	0.479879	1.16441	MVP;NKX2-1;RABAC1		Spinalcord	0.44076	1.35048	PKP4;PBXIP1
Pituitary	0.51871	1.38302	SAR1A		PrefrontalCortex	0.461568	1.08501	DNAJB2;ARHGAP21;WBP2;RPS6KA2;NDST3;NMT1;STK38L;ANK3
pineal night	0.529588	1.03046	LRPAP1;MAP2;DNAJB5;CRELD1;CHMP5;MIB1		Skin	0.469202	1.27575	CALML5;DSC1
SkeletalMuscle	0.53207	1.05019	TTC21B;BTBD7;BAZ1B;SLC25A4		Prostate	0.472599	1.13534	RET;ZFHX3;CIB1;PRKD1
Pancreas	0.566562	1.20759	GPX2		Tongue	0.487679	1.23034	SMPX;S100A7
Spinalcord	0.599319	1.10258	LGI4		Bonemarrow	0.525099	1.3625	MKRN1
AdrenalCortex	0.602803	1.09203	MERTK		pineal day	0.526451	1.01549	DNAJB2;ARL6IP1;HSPA4;CHD9;PPP2R2B;DNAJB4;FBXO3;URB1;VPS45;CNNM4
Wholebrain	0.617075	0.962652	URGCP;SLC25A4		CD71+ EarlyErythroid	0.52883	1.0196	LYL1;GYPA;POLR3C;MKRN1;RANGAP1;NDEL1;PICALM;GCOM1
Prostate	0.637089	0.927149	GOLGA4;ARRDC1		Appendix	0.540633	1.11155	PTPN11;EPS15L1
Leukemialymphoblastic(MOLT-4)	0.642336	0.979428	STT3B		Amygdala	0.544147	1.02129	NDFIP1;G3BP2;PKP4;PRR12;ATP6V0C
colon	0.65628	0.894143	GPX2;WASL		GlobusPallidus	0.570459	1.19764	APC
PancreaticIslet	0.65763	0.939049	CRP		Leukemia promyelocytic-HL-60	0.588552	1.13856	SWAP70
Leukemia chronicMyelogenousK-562	0.66061	0.931367	CRKL		Lymphoma burkitts(Daudi)	0.589689	1.01356	IMPDH2;PEX5
PrefrontalCortex	0.663267	0.884026	SMARCC2;LGI4;FGFR1;CIT		retina	0.600876	0.968352	PRPSAP1;ZFHX3;KDR
Appendix	0.669395	0.909053	GARNL3		Kidney	0.60133	0.991692	EGF;ATP6V1B1
Placenta	0.683791	0.852722	OLFML2B;HEXB;LIMK2		FetalThyroid	0.611501	1.06828	PBXIP1
Lymphoma burkitts(Daudi)	0.702333	0.829499	BAZ1B		Thymus	0.622492	1.03629	TCF12
CD8+ Tcells	0.768441	0.761077	CCDC14;CBLB;IRAK4;SPG7		TestisGermCell	0.654456	0.894286	WDR60;PRKAR2A;SMARCA1;FBXO21
TrigeminalGanglion	0.819344	0.585331	AKR1C1		Thalamus	0.677633	0.889644	SIPA1L2
Uterus	0.827099	0.570552	DCN		Pancreas	0.747479	0.729812	FRAS1
retina	0.851072	0.525399	FGFR1		Hypothalamus	0.751082	0.722173	MRFAP1
pineal day	0.854909	0.656445	MAP2;DNAJB5;CRELD1;MIB1		UterusCorpus	0.754634	0.714692	ATG16L2
TestisIntersitial	0.872644	0.601624	RAD51C;PIBF1;CPEB2		BronchialEpithelialCells	0.762506	0.74922	LIMA1;SARS;BICD2
AtrioventricularNode	0.9049	0.42431	MIB1		AdrenalCortex	0.78129	0.65997	CASP9
Colorectaladenocarcinoma	0.922346	0.390314	PTTG1IP		TestisLeydigCell	0.784412	0.65371	RANBP9
TestisGermCell	0.936044	0.362471	MERTK		Colorectaladenocarcinoma	0.786791	0.717667	COPS6;DHX37;UBA2
CD4+ Tcells	0.947094	0.425017	CCDC14;IRAK4		Cerebellum	0.78749	0.647568	ZC3H6
CD56+ NKCells	0.960378	0.449493	RASSF1;SRBD1;CBLB		PancreaticIslet	0.828734	0.567514	SIPA1L2
CD19+ BCells(neg. sel.)	0.973128	0.274656	PIBF1		Leukemia chronicMyelogenousK-562	0.831181	0.562872	SF3A3
SuperiorCervicalGanglion	0.995058	0.185988	IQCK		Fetalbrain	0.843155	0.643023	APC;CREB3L2;EXOC4
					Wholebrain	0.857622	0.580428	PKP4;AACS
					AtrioventricularNode	0.89755	0.516615	FRAS1;PKHD1L1
					CardiacMyocytes	0.902161	0.508885	WWTR1;PTGER3
					CiliaryGanglion	0.907653	0.499537	SARDH;PKHD1L1
					Testis	0.912323	0.541794	PRKAR2A;DOLK;VRK3
					pineal night	0.919928	0.615431	DNAJB2;CHD9;DNAJB4;FBXO3;URB1;VPS45
					Lung	0.927721	0.463715	RAB14;RPS6KA2
					SuperiorCervicalGanglion	0.932074	0.573927	RET;RAB14;TP53INP1;PIK3C3;PTPN11
					Liver	0.941058	0.558479	CNOT4;ZGPAT;SARDH;ASMTL;LIME1

## Sheet: Table S8
Table S8. Differentially expressed proteins in lethal COVID-19 lung vs. controls
geneSymbol	LogFC	PValue
REV1	4.66648	4.02476e-05
F5	3.37286	0.000110293
LIMA1	-3.48526	0.00013169
MRPS14	4.1275	0.000203659
VWF	2.39456	0.000227846
POSTN	-5.70098	0.000237269
SMPD4	2.92413	0.00025806
PNP	3.79752	0.000260654
PBXIP1	-2.38072	0.000272797
A1BG	2.76744	0.000354849
ITIH2	2.91914	0.000363852
LYST	2.94904	0.000387857
PTGFRN	-2.30293	0.00039062
ITIH1	3.10683	0.000395492
DNAH12	2.23787	0.00047407
LAPTM5	2.23953	0.000487474
CPN1	3.7117	0.000539953
KEL	3.55197	0.000649495
CCL2	2.19579	0.000649632
DENND2D	-3.94534	0.00071618
NMNAT1	-2.42113	0.000718834
DTD2	1.95689	0.000734578
TC2N	3.25937	0.000787699
NCAM1	-2.56259	0.000794724
ANO8	-1.77308	0.000808925
SERPINA7	2.87042	0.000820358
PCSK9	3.56498	0.000821364
NDUFAF7	5.27273	0.000825817
IMMT	2.42556	0.000846132
GP1BA	4.33456	0.000851051
PKLR	3.85316	0.00085424
MASP1	4.11227	0.00085999
SHBG	2.28964	0.000875686
GPAT3	2.42501	0.000892831
SERPINA10	3.78894	0.000901202
WDFY2	-2.69104	0.000903892
ADSL	2.66945	0.000917842
SNRNP70	-1.92672	0.000926833
SERPINA6	3.60069	0.000931167
TOR2A	3.0642	0.000988842
UBE2J2	2.40092	0.00101093
TTLL4	2.91859	0.00101094
FGL1	2.82668	0.00102494
ENTPD1	-2.99832	0.00104652
CPN2	4.94801	0.00107552
PSMG1	2.35746	0.00107846
COL14A1	-3.55142	0.00110751
NEPRO	-4.23186	0.00117429
C20orf27	2.20936	0.00119832
SNX14	5.39204	0.00120765
TUBA4B	2.69159	0.00125621
ARGLU1	-2.24701	0.0012607
FEZF2	3.25438	0.00126419
TMEM159	-1.97129	0.00128275
NAV2	4.12611	0.00128878
LCAT	3.4811	0.00139345
ARG1	4.2983	0.00141643
WBP2	1.98928	0.00142659
VAMP2	1.92035	0.0014772
ITIH4	4.82704	0.00149997
PRKACB	-2.34805	0.00151486
ACAT2	2.46681	0.00154704
ANK2	-2.56785	0.00156713
SACS	2.26334	0.0016129
CUL9	-2.701	0.00161911
TAF15	-1.72408	0.00166822
CRP	6.95363	0.00169662
CHAC2	2.44881	0.00170041
NVL	-3.32885	0.00176614
CPSF6	-1.84616	0.0017746
FCN3	4.93113	0.00178701
CHMP1A	-2.60993	0.00179742
EIF3K	1.53196	0.0018559
PHF5A	-1.99482	0.00185628
SNRPD3	-2.44494	0.00187128
UROS	2.75056	0.00195529
ITIH3	5.15508	0.00200648
PDLIM4	-2.78211	0.00204219
ZMYM2	-2.69021	0.00205149
P4HA1	2.92357	0.00209669
FN1	1.68505	0.00210087
ATG12	-2.26832	0.00211843
MRPS18C	2.74474	0.00215801
TSPAN6	-4.45637	0.00220072
APOB	3.47695	0.00223031
PARM1	1.83675	0.00224853
GDPD3	3.71142	0.0022514
MKNK1	2.8898	0.00225599
GNAO1	-4.70413	0.00227157
DCLK1	-3.2984	0.00232159
HGFAC	2.19524	0.00232996
TMEM35A	-3.7535	0.00233518
F10	2.62515	0.00237216
CLMP	-1.77612	0.00237746
JPH2	-2.82142	0.00240063
ACTN3	2.52854	0.00244102
UGT1A4	3.23888	0.00246511
SLC2A1	4.29802	0.00248087
CA1	4.49318	0.00252374
GFPT2	2.41781	0.00256935
PSMG3	1.69114	0.00261953
EAPP	-1.67674	0.00263398
RYR3	4.84337	0.00272266
ALS2	-2.02416	0.0027883
EPHA8	5.29986	0.00279986
DNAH11	2.41338	0.0028096
RBM25	-2.44881	0.00282785
HBD	4.33179	0.00285221
LRRC32	2.35635	0.00294144
BOLA1	2.62709	0.00298141
CYHR1	1.99371	0.00302243
HNRNPLL	-2.50723	0.00307148
TRMT61A	2.30597	0.00314361
ADH6	3.13895	0.0031872
NKRF	-1.63024	0.00321305
RPP38	-1.41376	0.00326314
ATR	2.01641	0.00328139
RPS12	1.60228	0.00330161
HBE1	4.02562	0.00330163
MYEF2	-3.72388	0.00332848
LUC7L3	-1.80491	0.00335085
RETREG1	2.58667	0.0033545
SELENOW	-1.92672	0.00336763
KNTC1	1.9926	0.00337722
OBSCN	1.89931	0.00337852
BLVRB	2.80786	0.0034026
MDH1B	2.46875	0.00340423
MGLL	1.50732	0.00342348
UROD	2.70931	0.00343914
KIAA0895L	2.00644	0.0034796
SLC4A1	4.18757	0.00348725
ZBTB47	2.66446	0.00349156
NEXMIF	2.27192	0.00356143
CA2	4.25428	0.00360706
TMEM68	1.70553	0.00362276
EPB42	4.53803	0.00362579
MPP1	2.9053	0.00362611
FGA	3.47751	0.0036703
IFITM2	1.7919	0.00369461
FHL2	-3.69094	0.00373263
USP15	2.15759	0.00378207
PLCZ1	-4.09621	0.00379758
CLIC6	-4.22688	0.00382069
groL	3.21175	0.00384134
HBB	2.84385	0.00384376
SMYD4	2.5338	0.00384746
TCN2	1.9353	0.00389547
CUTA	1.28116	0.00390303
SH3PXD2A	-2.10555	0.00390877
CAT	3.04344	0.003927
MINPP1	1.66872	0.00401184
LIPG	3.06586	0.0040364
SLC9A7	1.97516	0.00403648
HDGFL2	-1.81959	0.00406087
RFTN1	-2.43996	0.00409945
PROZ	2.98143	0.00411684
CLTB	-1.49016	0.00411944
CFI	2.48979	0.00414435
PIWIL2	1.97655	0.00419183
COLEC12	-2.39207	0.00428203
CNTNAP4	-2.50363	0.00428655
HPS5	-3.07666	0.00429576
RBM33	-2.07039	0.00431178
TXNRD1	1.92616	0.00433322
PREX1	-1.69225	0.0043683
KIAA1109	2.19939	0.00436856
TP53RK	-1.77723	0.00437948
SERPINF2	3.54145	0.00438564
TF	2.08617	0.0043951
GP9	1.91509	0.00442254
DUSP22	-2.05295	0.00443158
USP22	-1.89239	0.00443585
APOE	2.49892	0.0044577
NAPRT	1.75149	0.00450075
DAXX	-4.59367	0.00452342
DBI	2.65311	0.00455871
NAA80	2.45324	0.00462845
PRDX2	3.65218	0.0046395
CCDC134	1.36144	0.00466678
TRAF7	2.13019	0.00469135
LFNG	2.25587	0.00469863
HLA-DMA	1.9281	0.0047064
CEP104	-2.02222	0.00471141
RPE	1.83758	0.00483296
YY1	-3.78617	0.00483744
RHAG	5.06179	0.00485518
MBD3	-1.7227	0.00486797
RAC2	2.00589	0.00487528
MICALL2	-1.53335	0.00489473
RALY	-2.8336	0.00490839
ERO1B	1.45611	0.00493013
ABL2	-2.11994	0.00494317
SP3	-3.99074	0.00494496
SRSF10	-1.30386	0.00498765
SMC5	1.38884	0.00502741
BPGM	4.12279	0.00502813
NRF1	-2.68855	0.00507702
MARS2	1.71024	0.00514782
MPHOSPH8	-2.10527	0.00515296
PRPF40A	-2.17143	0.00516149
TAF6	-3.16109	0.00521305
ZBED1	-2.43276	0.00524385
FUNDC2	-1.66678	0.00524589
PCYT1B	1.96326	0.0052727
PITPNC1	-1.48988	0.00530694
LMOD1	-3.8144	0.00532175
HBE4	3.30034	0.00532343
AGT	5.81005	0.00536373
CHMP1B	-2.00977	0.00536523
TARDBP	-3.25992	0.00540957
NANP	1.67481	0.00542227
CLN8	1.76727	0.00546042
QTRT2	1.58594	0.0054747
SRSF3	-2.01918	0.00547701
DUS1L	1.32877	0.00551405
MRS2	2.43248	0.00552875
HBA	3.16912	0.00553135
TM7SF2	5.26885	0.00554117
DVL3	-2.02222	0.00556874
LBP	4.2003	0.00557524
THY1	-3.10905	0.00560649
CARM1	1.68809	0.00561845
ERI1	1.34206	0.00564263
HBM	2.82641	0.00566405
APOL1	1.80021	0.00574982
HBG2	5.74721	0.00576317
PROS1	2.88925	0.00576613
KDM4C	2.60218	0.00576979
PLEKHA6	-3.33826	0.00580574
HLA-C	5.68271	0.00585798
HPR	2.95347	0.00586613
RNF14	-2.63097	0.00593517
YOD1	3.2829	0.00593868
MIF	1.72713	0.00594247
RGS20	6.09491	0.00603112
F7	2.70433	0.00610389
GFER	-2.57394	0.00611352
ROBO4	1.56518	0.00612805
FLOT2	1.36697	0.00613591
HBA2	3.89081	0.00614844
SEH1L	-1.78388	0.00614968
PSMB2	1.73128	0.00615773
PSMA6	1.67259	0.00616205
AP3S1	-1.78914	0.00616677
NDST1	1.34787	0.00618933
SERAC1	-2.06319	0.00618992
GNPAT	1.86083	0.00621712
HDGFL3	-3.69454	0.00625794
C1RL	3.93178	0.00629401
TMBIM1	1.7991	0.00633068
MZT2B	1.64435	0.00638763
AKT1	-2.99555	0.00639632
COPS8	1.44061	0.00639791
ESYT2	-1.70913	0.00640924
HNRNPU	-4.31491	0.00644112
FMO3	-3.88084	0.00645897
B3GNT9	-1.93475	0.00647359
LGALS1	1.39438	0.00649712
COLGALT2	3.64969	0.00650036
SELENOH	-1.64768	0.00653442
MCAT	1.57847	0.00658399
PPP1R9B	-2.58474	0.00667169
PSMB4	1.43535	0.00669146
PABPN1	-2.17254	0.00673686
ITLN1	3.64166	0.00676079
POTEE	-6.00106	0.00676409
BIVM-ERCC5	-2.12271	0.00681367
RASSF8	1.47134	0.00682734
FAM198B	2.69464	0.00683203
HNRNPUL2	-2.995	0.00683533
CHMP2B	-1.48103	0.00690038
UBE3B	1.5721	0.00694189
ELP3	4.6244	0.00698511
44812	-2.19109	0.00700258
BDH2	-1.88409	0.00700722
ACLY	1.97821	0.00701779
AFM	2.37379	0.00704744
ERH	-2.50972	0.00707239
EHMT1	-1.13167	0.00715277
PLA1A	2.0751	0.00716228
EDEM2	2.02555	0.00718116
HMCES	-2.34307	0.00718964
THRAP3	-2.95347	0.00719159
DCUN1D5	1.84146	0.00721056
MATR3	-2.45352	0.00724474
RAN	1.38386	0.00726142
OSGEPL1	-1.75841	0.00733449
B3GNT2	2.32618	0.00735775
NKTR	-3.03763	0.00740594
TCERG1	-1.9843	0.00741283
CLDN7	2.49864	0.00741418
MAP2	2.51581	0.00743756
MAD1L1	-1.50151	0.00743819
MAX	-1.88243	0.00745076
COMMD8	2.04243	0.00746073
NRK	2.05184	0.00750382
RBM39	-1.77086	0.00764465
RBM8A	-1.34566	0.00772143
SNCA	3.16857	0.00772987
HPRT1	2.30902	0.00782668
EMC6	1.46829	0.00784375
PTBP2	-2.60245	0.00787215
DDX56	-1.26815	0.00787249
AMBP	2.01807	0.00788003
SFRP2	-3.64803	0.00794727
MICU3	2.15925	0.00795846
SVIL	-1.58207	0.0079729
C3	2.18721	0.00799887
CAP2	-2.25808	0.00800103
CLEC5A	3.16026	0.00807172
GSDMA	2.02278	0.00809577
EYA3	-4.65125	0.00815225
RHCE	3.30366	0.00827177
GTDC1	3.08413	0.00831655
SNRPD2	-1.66595	0.00835477
PDXDC1	-2.02167	0.00836702
NADK2	1.54497	0.00838811
SNCB	-3.36484	0.00842839
GOLGA1	-1.89433	0.00843215
SRSF4	-2.20244	0.00845959
HBZ	3.97607	0.00847457
SDK2	-1.23493	0.00848039
TTC13	2.0261	0.00848785
HNRNPA3	-2.2232	0.00848881
CFB	3.19071	0.0085287
EPHB3	-4.07601	0.00854257
CNOT8	-2.45518	0.00859702
SNX17	-2.07039	0.00861557
CRELD1	-2.11551	0.00864246
SLC39A8	3.10822	0.00869783
PDCD4	-2.18528	0.0087169
GPN3	2.35774	0.00875374
UBE2Q2	-1.93558	0.00882256
VEZT	-2.14541	0.0088589
CYB5R1	-2.01226	0.00889715
FKBP14	1.59729	0.00891493
RAB27A	-1.78332	0.00894674
PJA2	-2.6736	0.00895481
HLTF	-2.75166	0.00896677
CHURC1	-1.60477	0.00899945
RTF2	-3.45923	0.00900861
ZC3H4	-1.89295	0.00903387
PFAS	1.73017	0.00904227
HMBS	3.89192	0.00917508
GABARAPL2	1.77391	0.00917961
VAV1	-2.05074	0.00919428
KDELR1	3.32774	0.00919866
RPA1	-2.11219	0.00924635
GSTA3	-2.73478	0.0092587
PDE2A	-1.59397	0.00928813
ZFP42	-3.03901	0.00929551
PSMB3	1.51978	0.00930947
GPT	2.00146	0.00934669
OSBPL8	-2.19552	0.00935221
SBF2	1.73072	0.00935634
SERPING1	3.16054	0.00937383
DLG2	1.8589	0.00939701
CIRBP	-1.33099	0.00944518
TIAM2	1.651	0.00945608
ALAD	3.11514	0.00948576
APOF	3.08081	0.0095204
EPB41L1	-4.79133	0.00961133
THUMPD3	-2.08008	0.00966106
CNDP1	2.24701	0.0097519
DDI2	2.49754	0.00979788
NPM1	-1.35701	0.00980902
TREML1	2.10112	0.00982485
ELN	1.50373	0.00984238
NBN	-3.12787	0.00987038
DOHH	2.12991	0.00989512
PFN2	-2.69325	0.00992092
SNX16	1.79329	0.00992107
DHPS	1.69197	0.00994422
CCAR2	-1.89101	0.0099506
STS	-1.87191	0.00998913
SLC43A1	1.72297	0.0100031
FIP1L1	-2.61685	0.0100205
WDR61	-1.88519	0.0101326
CCDC168	1.34843	0.0101536
DCAF8	-1.18593	0.0101584
SFRP4	-3.48692	0.0101624
IVD	-1.53916	0.0101754
ARL1	-1.59785	0.0102025
FBXO7	3.30726	0.0102099
MTHFD2	2.89534	0.0102769
PARN	-2.68412	0.010314
PCMT1	1.74263	0.0103452
TMEM256	1.86914	0.0103915
DNAJC2	-1.93641	0.0103963
SERPINA5	-2.64619	0.0104294
GRIP2	3.30172	0.010446
ALB	1.94859	0.0104817
PDE1C	-2.04603	0.010482
CTH	2.01004	0.0105236
SERPINA3	4.07877	0.01054
ZFYVE21	-1.32434	0.0106278
TUBB6	2.47539	0.0106711
LPXN	-2.44937	0.0106942
RBBP4	-1.72685	0.0107316
MKRN1	-2.93437	0.0107633
RANBP2	-2.06845	0.0107906
ACTR5	-3.87171	0.0108073
TTPAL	1.31853	0.0108412
ITGA2B	3.12095	0.0108413
PPP1R12A	-1.97184	0.0109354
DNAH6	1.57459	0.0109443
NONO	-1.77502	0.0109926
SNW1	4.22688	0.0110189
FLOT1	1.28642	0.0110594
TNFAIP8L2	-1.37389	0.011173
RABEP2	-1.55328	0.0111738
S100A13	-2.64232	0.0111765
PIEZO1	1.45445	0.0112857
SYK	-1.36919	0.0112964
GCLM	2.03551	0.0113342
CAMLG	-1.30358	0.0113968
F13B	2.51553	0.0114422
APEH	2.06264	0.0114532
UBE2O	2.11219	0.011539
STOM	1.71079	0.0115463
SCAMP5	-3.05783	0.0115515
TBC1D22B	3.31611	0.0115683
HSD11B1	4.0032	0.0115893
C5	3.12067	0.0116853
VTN	2.71374	0.0117417
ANK1	3.26103	0.0117659
FFAR4	-4.97016	0.0117891
EDNRA	-2.27552	0.0118124
ATP5PO	1.57072	0.0118373
PIGW	1.21278	0.0118489
TG	1.39133	0.0119041
LIX1L	-2.57616	0.0119123
SLCO3A1	-1.12863	0.0119308
CCNL1	-2.00921	0.0119448
GNA13	-1.80824	0.0119789
GIGYF2	-1.96907	0.0120173
TMEM201	-1.66096	0.0120605
GABARAPL1	1.77446	0.0120609
HMGN1	-1.71218	0.0120881
PLEKHG3	2.54737	0.0121536
PPIG	-2.39317	0.0121765
CRYM	-2.46404	0.0122141
AKAP8	-3.64997	0.0122418
CTCF	-2.22154	0.0122741
OTC	2.39262	0.0122878
TOE1	1.54359	0.0123051
BRSK2	-2.77852	0.0123174
NCOA2	-1.4777	0.0123344
ZNF512	-3.70976	0.0123459
DNAJC25-GNG10	1.88575	0.0123838
TMEM231	-4.59174	0.0123931
B4GALT5	1.9018	0.0124328
ATRX	-2.55013	0.0124402
TBPL2	-3.48775	0.0124528
MARF1	-2.69851	0.0125253
TUBB4A	1.6402	0.0125645
PPCDC	1.67951	0.0126122
UBTF	-2.37988	0.0126233
PEX16	1.47577	0.0126765
DCAF5	-2.91278	0.0127068
ERC1	-2.26888	0.0127581
BHMT	4.88296	0.0127718
CRK	1.43618	0.012788
SLC9A9	-1.97932	0.0128687
LUZP1	-1.19894	0.0129121
ZNF577	-2.52494	0.0129338
SLC4A7	1.455	0.0129482
YTHDC1	-1.99094	0.0129654
NKIRAS2	-3.44761	0.0130246
TERF2	-1.90236	0.0130582
POLR2H	-1.39687	0.0130595
GLIPR1	1.26206	0.0130698
ARF4	-2.00146	0.0130705
LRRC20	1.89571	0.0130995
SAA1	5.79012	0.0131135
LRWD1	1.39493	0.0131787
VSTM1	1.62415	0.0132081
SNRPB2	-1.24572	0.0132235
ADD3	-3.73911	0.0132278
PRDX6	1.71771	0.0132634
MYO9A	3.19071	0.0132683
SLMAP	-2.97506	0.013311
C1QA	2.19773	0.0133282
SNX7	-1.63688	0.0133284
DNMT3A	-2.00534	0.0133488
GREB1L	2.40701	0.0133579
FMR1	-1.54857	0.013391
EXOC5	-1.33735	0.0134058
IDH2	-1.62941	0.0134252
G3BP2	-1.51923	0.0134822
CDC42	1.18095	0.0135415
AHSG	2.23178	0.0135707
RAB4A	-1.32711	0.0135789
A2M	2.77353	0.0135896
C19orf66	-1.80491	0.0136022
RNF123	2.37324	0.0136386
PSMG2	2.04603	0.0136641
COL4A1	1.2842	0.0137254
PON1	3.0379	0.0137606
IMPDH1	-1.43064	0.0137935
C7orf55-LUC7L2	-4.50979	0.0138397
DIDO1	-1.49514	0.013851
OFD1	-2.90475	0.0139691
OAF	2.12742	0.0139889
SNX3	-2.27192	0.0140295
RPSA	1.3631	0.0141355
CHSY3	1.3069	0.0141409
ABCB6	1.57847	0.0141918
ABHD17C	2.00755	0.014204
SDCBP	1.71467	0.0142528
CASP8	-2.00118	0.0142684
HNRNPC	-2.14043	0.0142843
POP4	2.64038	0.0142915
NTNG1	1.68256	0.0143675
GBA2	1.13333	0.0143813
SAP18	-2.64702	0.014392
FBXO38	-2.20382	0.0143957
CHN2	-2.0452	0.0144262
TCP1	1.38718	0.0144279
MOCS2	1.43341	0.0144579
PIGU	1.46912	0.0144617
TAMM41	1.62636	0.014478
SUMF2	-1.71052	0.0144831
UBE2K	1.68477	0.0145005
BCLAF1	-1.51895	0.0145291
CFAP20	-1.52006	0.0145725
SCARA3	-1.68754	0.0145806
CNOT11	-1.29943	0.0145867
COL4A3BP	-1.23354	0.0145931
RBM10	-2.39151	0.014598
GPATCH8	-1.82512	0.0146086
TRIM38	-2.17171	0.0146332
PLA2G7	3.54893	0.0146346
WDR4	1.84173	0.0146398
C2	2.51941	0.0146718
IL1R1	-1.61695	0.0147177
TRIM22	-2.46404	0.0147434
SRRT	-1.28171	0.0147647
XPO7	1.5004	0.014777
ITGB4	-1.58511	0.014821
	1.99316	0.0148411
MT-CYB	1.9126	0.0148662
SDR39U1	-2.13683	0.014867
YLPM1	-2.26445	0.0148791
ITGA7	-2.73616	0.0149192
APPL2	-2.43221	0.0149204
NEDD9	-2.65256	0.0149618
C8G	2.5637	0.0149763
DGKQ	-2.68439	0.0149921
POLK	1.94637	0.0150544
RAB13	-2.12244	0.0150632
FBH1	-3.71696	0.0151598
LTBP2	-2.10998	0.0152004
LARP1B	-1.93779	0.0152562
UFL1	-1.63494	0.0152735
HBG1	4.19006	0.0152816
KNG1	2.07759	0.0153502
IFI35	2.1241	0.0153774
CD68	1.78221	0.0153785
ATAD2	-2.60605	0.0153867
COPS4	1.07852	0.0154023
PLN	-5.33031	0.015437
NCALD	-2.33338	0.0154448
FDXR	-1.4359	0.0154747
ACTC1	2.19164	0.0155029
U2AF1	-2.78433	0.015513
SCAF1	-2.25863	0.0155217
CRIP2	-1.87135	0.0155242
UBAC1	2.08091	0.0155576
ALDOA	1.41874	0.0156198
DDX55	1.70166	0.0156516
PGLYRP2	1.59397	0.0156575
APOM	2.39483	0.0157317
PKP2	-5.39232	0.0157807
ANK3	-4.67257	0.0157871
EXD2	-1.30746	0.0157903
ASTN2	-4.22992	0.0157913
SNX4	-2.21545	0.0158719
RPIA	2.49145	0.0159031
FGB	3.14144	0.0159378
PYHIN1	2.02693	0.0159516
CD8A	-3.11265	0.015981
DNAH3	1.53556	0.0159996
CLCN5	-1.75342	0.0160557
PPP1R12B	-3.08995	0.0160615
CDKN2AIP	-1.8708	0.0161117
CARS2	1.43756	0.0161194
AKT2	-2.03496	0.0161398
TSFM	-3.65357	0.0161415
CHD9	1.53141	0.016171
GUCY1B1	-1.62747	0.0162241
C12orf75	-2.34334	0.0163082
URI1	1.12337	0.0163643
PAICS	2.1025	0.0164415
POM121	-1.87661	0.0164849
SRXN1	1.94084	0.0165525
KHDRBS1	-1.61114	0.0165957
LRRIQ1	-1.35147	0.0166286
PLEC	-1.44891	0.0166384
TMPPE	2.61159	0.0166453
RBPJL	-1.77557	0.0166522
LRG1	4.34481	0.0166986
DPH2	2.33836	0.0167223
LIN7C	-1.51508	0.0167387
LSP1	-1.87274	0.016782
EIF5A	1.29555	0.0167985
CP	3.38809	0.0168075
PRPSAP2	1.50982	0.01689
NEK6	-1.52781	0.0170041
NSF	-1.73377	0.0170208
OGFRL1	-1.00765	0.0170632
TOR1AIP1	-1.76837	0.0170894
AHSP	4.41595	0.0171495
PPFIA2	2.88177	0.0171557
PPP2R5D	5.23674	0.0172109
IFITM1	3.6818	0.0172144
TERF2IP	-1.92921	0.0172623
CD36	3.71392	0.0173185
HTATSF1	-2.85907	0.0173502
ZC3H18	-1.79439	0.017359
SFPQ	-1.14745	0.0174119
NYNRIN	-1.27894	0.0174212
SYNJ2	-1.29528	0.017429
PPHLN1	-3.70561	0.0174305
RAB3A	-1.77169	0.0174484
DHX34	-1.30718	0.0175127
GNAS	-1.74318	0.0175255
RPLP1	-2.07565	0.0175279
TTC8	-3.60374	0.017543
KIF1B	1.49847	0.0175616
RHBDD2	-2.11801	0.0176328
ACOX1	1.75315	0.0176358
CAMSAP1	-1.62332	0.017668
USP3	1.13721	0.0176961
SNX9	-1.30081	0.0177777
MGAT4A	1.62664	0.0178148
KRAS	1.52034	0.0178215
RARRES2	1.13167	0.0178227
RABEPK	1.41625	0.0178537
GSN	1.38054	0.017855
FKBP1A	1.47715	0.017858
HSPA14	-1.79606	0.0178622
VPS4B	-1.73848	0.0179021
RABGGTB	1.1206	0.0180318
GOLGA2	-2.1468	0.0181138
NUDT3	-1.17707	0.0181587
ATP6V1F	1.41016	0.0181795
SCN4B	-2.02001	0.0182364
SET	-2.10112	0.0183139
ABHD12	1.24738	0.0183704
RNASEL	-1.48546	0.018384
DDX46	-1.91398	0.0184142
FTSJ3	-2.49809	0.0184156
BOK	-2.19607	0.0184274
GALNT10	2.17835	0.0184468
CEP44	1.35452	0.0184493
NUP88	-1.50096	0.0185165
FOXK2	-1.61584	0.0186482
SLC29A1	2.0571	0.0187018
CCT5	1.25181	0.01875
ZFP36L2	-2.72343	0.0187522
NT5C3A	1.2114	0.018814
PAIP2	1.83343	0.0188148
C9orf40	3.31418	0.0189323
DCUN1D3	-2.91444	0.0189638
USP34	1.15132	0.018971
TPPP3	-4.45166	0.0190023
ORAI1	-1.47438	0.0190046
EIF2AK2	-1.73626	0.0190789
NSMCE4A	-1.39272	0.0191096
SLC14A1	2.15067	0.0191871
TMEM189	2.50501	0.0192273
CPSF2	-1.48988	0.0192623
DCUN1D1	1.45556	0.0192722
RNASE4	1.50179	0.0192834
PSMA2	1.46718	0.0192853
C15orf38-AP3S2	-1.54719	0.0193277
STARD9	-1.34234	0.0193431
SIRT3	-1.39881	0.0193566
DOK1	-1.71716	0.0194009
RWDD2B	1.78443	0.019414
RMDN2	-2.16313	0.0194202
ERCC3	-1.12115	0.0194385
SPP1	3.35985	0.019456
TUBB2B	-3.22199	0.019556
PSMF1	1.4049	0.0196246
KDELR2	1.59093	0.0196404
STIP1	1.16212	0.0196519
ARHGAP30	-1.73626	0.0196676
SNRPC	-1.56795	0.019679
FRMD4B	1.57293	0.0196927
B3GNT8	1.61197	0.0197974
UBE2L3	1.58262	0.0198632
WARS2	-2.65837	0.0198893
SCRN1	-1.34566	0.0199483
GPLD1	1.77391	0.0199746
PVR	1.49597	0.0200953
SCGB3A1	-6.67763	0.0201511
EPOP	1.81709	0.0201639
GC	2.10389	0.0202035
GCLC	2.17586	0.0202393
PSPC1	-1.40601	0.0202407
CAMK2D	-3.6054	0.0202433
PTK7	-1.16821	0.0203047
WDR70	-1.30856	0.0203332
MKLN1	1.92561	0.0203697
ACSF3	-1.65128	0.0203864
SCAF8	-2.02139	0.0204088
NCCRP1	-2.68938	0.0204142
DBN1	-2.26002	0.0204149
TMEM147	1.31105	0.0204219
PNN	-2.33919	0.0204738
UHRF2	-5.51191	0.0204955
ORC2	-2.5673	0.020528
TREM2	2.84412	0.0205863
DPYSL3	-1.45362	0.0206069
WTAP	-1.90568	0.0206455
FBLN2	-1.31465	0.020684
SLC12A7	-1.52034	0.0207074
LYRM9	-2.4239	0.0207343
CDK5RAP3	-1.60504	0.0208274
RAD50	-3.27985	0.0208623
LUC7L2	-4.5754	0.0209056
RTN4	1.10205	0.0209915
ABCD3	-1.8899	0.0209946
SDC1	-3.90465	0.0210179
SH2D1A	-2.15759	0.02103
IPO5	1.25984	0.0210467
TRIP11	-1.9389	0.021113
VPS29	1.38414	0.0211544
HSDL2	1.0752	0.0212373
SH3BP4	-1.50096	0.0212436
FSIP2	1.50677	0.0212478
IGF2BP1	2.39539	0.0212685
PALMD	-2.14901	0.0213048
TRA2B	-1.91924	0.0213583
44811	-2.10555	0.0213902
GOPC	-1.92284	0.0214927
KHK	1.53169	0.0215109
RIPK1	-1.54663	0.0215176
SDC2	-1.21804	0.0217086
RBMX2	-2.11911	0.0217174
SLC41A3	-1.05305	0.0217237
SLC30A1	1.58179	0.0217263
UTP3	-3.25604	0.0217813
THSD4	-2.87374	0.0218299
RAD21	-2.35552	0.0218819
FICD	1.68034	0.0219488
CPSF7	-1.03783	0.0219857
PTDSS1	1.04724	0.0220025
SUCLA2	-2.69741	0.0220903
MORF4L2	-1.9425	0.0221329
MCMBP	2.63484	0.0222133
HNRNPM	-2.35857	0.0222648
SNU13	-2.45352	0.0222943
RBP1	-2.16728	0.0222988
QPRT	-1.46497	0.0223558
FGG	3.30753	0.0223717
TTR	1.54082	0.0223895
SLC16A10	1.35535	0.022563
WDR37	-1.55743	0.0225848
ACIN1	-1.62608	0.0225931
HAX1	-1.45417	0.0225965
CCDC18	1.83204	0.022652
SMARCAL1	1.62082	0.0226542
MINDY3	1.67176	0.0227147
AFF4	-1.42594	0.0227365
GTF2A2	-2.29379	0.0227436
FBXO28	-1.45971	0.022778
REEP3	-1.22358	0.0228665
LCOR	1.41625	0.022881
PDPR	-1.05222	0.0229062
VMP1	1.53584	0.0229135
CCDC27	1.65211	0.0229183
NUTF2	1.099	0.0229401
RANGRF	1.28309	0.0229546
TMPRSS13	1.72242	0.0230442
C21orf2	-3.00164	0.023056
CTDP1	-1.41985	0.0231056
RAB11FIP2	-2.28355	0.023106
ATP5IF1	-1.52781	0.0231632
LGALS3	1.11534	0.0231867
PGAM5	2.27857	0.0232218
RFESD	2.80703	0.0232623
HMGA1	-1.6773	0.0232989
CFP	1.39632	0.0233201
TBC1D9B	-1.82734	0.0233428
HNRNPUL1	-3.91655	0.0233447
CCDC175	2.412	0.0233812
MAGOHB	-1.91841	0.0234194
PSMA3	1.4539	0.0234277
CALD1	-2.82392	0.0234782
APOD	3.44512	0.023486
SNRPN	-1.34621	0.0235115
ZCCHC17	-1.6139	0.0235909
CHD4	-2.22458	0.0236178
GSTO1	2.27552	0.0236334
LCMT1	1.26012	0.0236568
IQGAP2	-1.48296	0.0236841
GLE1	-1.25624	0.0237615
MRVI1	-2.65201	0.0237755
RERE	1.48075	0.0237803
GNPTG	1.29583	0.0237968
ZSCAN18	-2.09392	0.0238383
DOCK1	-1.14302	0.0239253
HNRNPA1L2	2.93049	0.0239745
GUCY1A1	-1.65986	0.0239804
SYNRG	-1.35396	0.0240468
CD274	1.71744	0.0241187
MTIF2	-1.99039	0.0241361
SSBP2	-4.27726	0.0241633
PSMA5	1.19313	0.0241689
PDE4B	1.59923	0.0241872
HEBP1	1.23714	0.024238
TMEM247	-1.56297	0.0242449
ZMAT2	-2.20272	0.0242822
DTX2	-1.86028	0.0242984
PTK2	1.91343	0.0243061
DLG1	-1.602	0.0243159
ANTXR1	-1.44089	0.0243709
ZNF428	-1.63411	0.0243816
TAF5L	-2.26389	0.0243978
RABL2A	-2.78488	0.0244318
KCNK17	1.09541	0.0245074
SMIM1	3.05507	0.0245925
C7orf26	1.90374	0.0246394
FOXO3	-3.32027	0.0246787
TPM4	-3.17272	0.024702
EPB41	2.20216	0.0247116
PRPS2	1.5231	0.02474
SNCG	-1.60449	0.0247599
HDAC1	-2.02195	0.0248486
ZNF326	-2.44605	0.0248531
STAT3	-2.32729	0.0248551
GMPR	2.13406	0.0248874
FXR1	-1.64851	0.0248886
PNMA2	1.81322	0.024933
PPP1R10	-1.0417	0.024936
ACBD3	-1.35092	0.0249875
CTTN	-1.99731	0.0249895
ELMOD2	-1.75093	0.0250068
TATDN3	2.33033	0.0250871
SRRM2	-1.26565	0.0251378
MFAP1	-1.90263	0.0251407
DDX1	-1.48573	0.0252807
FGF2	-2.31926	0.0252982
XRN2	-1.01208	0.0253126
SRSF6	-1.73405	0.0253352
NOSIP	-2.40286	0.0254156
SNRPA	-1.00211	0.0254301
COMMD6	1.31631	0.0254766
SQLE	2.58474	0.0254803
AACS	-1.73903	0.0254901
MIA3	-1.23963	0.0255076
GIMAP2	-2.21019	0.0255264
ARHGAP12	-1.78304	0.0255314
RARS2	1.09624	0.025637
ABCF3	-2.10057	0.0256462
BRIX1	1.23244	0.0256477
PCDH17	1.66761	0.0256737
ATAD1	-1.93641	0.0256847
COL4A3	1.83232	0.0260512
PURB	-1.1098	0.0260519
PHF8	-1.14634	0.0261607
LENG8	-4.00652	0.0262213
MAPK11	-2.56508	0.026238
PI16	1.21001	0.0262535
MASTL	-2.38238	0.0262763
FAM98B	-1.2125	0.0263015
FOLR2	-2.29462	0.0263229
GP1BB	4.15712	0.0263689
PSMA1	1.26095	0.0264235
PCDHB7	2.02997	0.0264333
CWC27	-2.95236	0.0264511
HMGN3	1.47549	0.0264518
ADCY5	-2.76551	0.0264547
MBNL1	-1.65737	0.0264948
HLA-DQB1	1.42372	0.0265265
CASK	-1.26676	0.0265294
NUB1	-2.16728	0.0265503
IGFBP5	-1.46774	0.0265553
EGLN1	-1.32656	0.026567
BRK1	1.95745	0.0266287
MPHOSPH6	-1.9234	0.0266703
RHEB	-1.65183	0.0266761
RRP8	-1.64657	0.0267847
PRPS1	1.80298	0.0268056
PTGES	-2.15372	0.0268807
LY75-CD302	-1.39576	0.0268994
PPP1R14B	1.47743	0.0269898
PELP1	-1.30192	0.0270234
AFF3	-1.07077	0.0270732
MTX3	-1.53196	0.0271982
SMAD3	-2.16091	0.0272118
APOC4	1.64629	0.0273025
EIF4EBP1	1.54414	0.0273379
VPS36	-1.03284	0.0274196
TALDO1	1.35978	0.0274681
TAX1BP1	-1.44919	0.0275018
CEMIP2	1.96464	0.0275181
ALG3	1.39632	0.0275848
ARHGAP9	-1.62941	0.0276442
MYO1D	-1.91315	0.0276861
PIAS1	-2.02388	0.027743
MORN3	1.78332	0.027749
SERPINA1	3.84126	0.0277539
CCDC93	-1.099	0.0277684
FGFR1	-1.65847	0.0277775
RTRAF	-1.47355	0.0279196
TBC1D10B	-1.23188	0.0279816
SEC13	-1.53611	0.0279838
RAE1	-1.04281	0.0280269
ARHGEF10L	-1.95855	0.0280407
HAGH	1.67813	0.0280604
UBE2Q1	-1.77031	0.0280877
HPX	1.94831	0.0281244
C5orf51	1.13416	0.0282321
SMARCC1	-1.39023	0.0282498
COLEC11	1.75093	0.0282889
MRE11	-2.99444	0.0283015
RNF41	-3.74049	0.0283302
ZFYVE19	-1.82208	0.0284063
HNRNPF	-1.3941	0.0284388
TBL1XR1	-1.6355	0.0284521
NKAP	-2.74336	0.0284678
DAPK3	-1.39438	0.0285076
TCIRG1	1.80934	0.0285372
PDE4D	-2.41781	0.0285389
RAB29	-1.51425	0.0286323
IFI16	-2.11773	0.0286567
CDC5L	-1.29583	0.0286981
LZTFL1	-2.08922	0.0287337
FCGR2B	-2.27857	0.0288378
RBM22	-1.78028	0.0289015
FKBP8	-2.26002	0.0289272
IGHMBP2	-1.86277	0.0290187
DVL2	-1.80159	0.029024
MID1	-1.81543	0.0290861
EHBP1L1	-1.25043	0.0291884
RUFY1	-1.84395	0.0292237
UXT	-1.51729	0.0292502
PTX3	3.62035	0.02935
DIS3L	-2.65201	0.0294171
GYPC	1.68477	0.0294254
SMAD2	-2.61519	0.0294259
CAMK2G	-2.4383	0.0294357
IDH3G	-1.28033	0.0294474
ARL14EP	-2.62349	0.0297479
SAA2	4.98012	0.0297651
TTC28	-2.25116	0.0297806
MDN1	-2.4776	0.0298087
GP5	2.52909	0.0298366
HS1BP3	-1.62774	0.029847
MED8	-1.74484	0.0298552
WDR24	-1.26732	0.029894
PHRF1	-2.13877	0.0300163
CARHSP1	1.35258	0.0300364
SRRM1	-1.15769	0.030087
HNRNPA0	-2.68993	0.0301882
ABCC12	-1.44227	0.0302468
RPF2	-1.36421	0.030255
HACD4	1.79024	0.0302693
ABHD5	1.61086	0.0302706
FXYD1	-3.56775	0.0304122
RAB39A	1.51812	0.0304186
NCOA5	-1.67231	0.0304255
CSK	-2.14237	0.0304709
RBM15	-1.65017	0.0304875
MAEA	-1.66235	0.0305038
FKBP9	-1.91232	0.0305306
MEOX2	1.14468	0.0305635
SNX18	-1.50207	0.0305892
TFRC	2.29518	0.0306034
SAMHD1	-2.65727	0.03067
TRIM28	-3.19902	0.0307365
RAB30	-2.12382	0.0307518
SKOR1	-2.05351	0.0307976
PTEN	-2.2124	0.0308019
TOM1L1	1.22413	0.0308154
STAT2	-1.32102	0.0308919
DKC1	-1.69806	0.0309505
RBM14	-1.91758	0.0310391
PIP4K2C	-1.99067	0.0310419
DDRGK1	-1.15825	0.0311173
CUL1	1.09984	0.0311687
CNIH4	1.38663	0.0311731
CLPP	1.50677	0.0311817
SLC2A8	2.43137	0.0312957
LRRC15	1.60089	0.0313069
CRADD	-2.20908	0.0313691
FAM83H	1.24821	0.031384
ENPP2	1.83011	0.0314358
GOLPH3L	-1.5937	0.0314992
PRPF4B	-2.24728	0.0315196
STXBP2	1.26039	0.0315466
OSCAR	1.33735	0.0315526
GATAD1	-1.53335	0.0315542
REM1	-1.59536	0.0315581
ORM1	2.799	0.0315832
LLPH	1.53584	0.0316585
KDM3A	-4.82233	0.0316892
RDH13	-1.86139	0.0317426
TPP2	1.38552	0.0317534
BTF3	1.2615	0.0317559
CEPT1	1.05942	0.0317711
SURF6	-1.35369	0.0319101
SRFBP1	-1.53196	0.0319502
CAPN15	1.04475	0.0320261
RYBP	-1.58733	0.0320803
ROS1	1.30607	0.0321079
MCFD2	1.66041	0.0321521
ENTR1	-1.11783	0.0321971
THBS1	2.1252	0.0322117
CYP1B1	1.95385	0.0322382
ARFGEF1	-1.04115	0.0323309
FDPS	2.29019	0.0323816
USP14	1.16849	0.0323872
ATP6V1A	1.37057	0.0324258
CARD11	-1.75342	0.0324695
GLRX	1.47217	0.0325154
NSMCE3	-1.34898	0.0325567
PPP1R14A	1.33126	0.0325618
SMAP2	-1.24406	0.0325922
CPS1	4.58454	0.032593
PRKCA	-2.60301	0.0325986
AFP	1.5865	0.0326204
BASP1	-2.02472	0.0326205
SART3	-1.33763	0.0326517
TJAP1	-1.66567	0.0326806
ATP1A2	-1.60366	0.0327276
CHSY1	1.55411	0.0327371
STK38	-1.77889	0.0327377
ACTR3B	-1.2997	0.0329035
MIA2	-1.16821	0.0329072
SYNPO2	-2.99112	0.032949
KRI1	-1.6928	0.0329535
RNF185	-1.67923	0.0329536
ISG15	1.95855	0.0329609
COL16A1	2.09614	0.0329895
CETN2	-2.38874	0.0330003
ATP6AP2	1.69169	0.0330096
VAV2	-1.85308	0.033039
TAF6L	-2.90752	0.0330412
FLNC	-2.01392	0.0330575
NOL3	1.46525	0.0330872
UXS1	1.01263	0.0332384
SF3A2	-1.59536	0.0333528
INTS3	-1.68422	0.0335218
NUP133	-1.19977	0.0336203
CKB	-2.10389	0.0336472
GATAD2B	-1.42262	0.0336542
PGS1	1.17928	0.0336846
RBM27	-1.02565	0.0337544
PPIL4	-1.36171	0.0337795
IRF2BP1	-2.12631	0.033799
ZAP70	-2.15842	0.0338163
ATG13	1.61197	0.033882
MRPL52	1.68311	0.0338831
IRF2	-1.44808	0.0338924
MAP4K4	-1.16046	0.0339493
COX15	1.7692	0.0340052
CFH	1.93059	0.0340722
NOP58	-2.29351	0.0340805
PTPN9	-1.57238	0.0341053
EXOC8	-1.14468	0.0341939
DOP1A	-1.67702	0.0342015
WDFY1	-1.037	0.0342389
N4BP2	-1.96963	0.0342507
CSDE1	-2.03302	0.0343744
ETNK1	1.50926	0.0344107
PRKCB	-1.6629	0.0344375
KIAA0100	-1.38663	0.0345425
C2CD2	-2.13351	0.0345544
SNAPC4	-4.77223	0.0346007
DERA	1.37666	0.0346601
ZFYVE26	-1.12946	0.0346885
AKR1C2	-1.79163	0.0347092
CSNK1G2	1.28559	0.0347284
ENAH	-1.62636	0.0347683
ARFIP1	1.26372	0.0347744
PTGES3	-2.19386	0.0348086
FAM186B	1.52836	0.0348313
CARD9	-2.0596	0.0348602
RSRC2	-1.98153	0.0349121
IL3RA	1.06911	0.0349364
PSMG4	1.33846	0.0349676
ZC3H11A	-3.63834	0.0351087
RIDA	2.19746	0.0351651
SH3BP5L	-1.09679	0.0352403
RAI14	-2.06319	0.0353373
ENSA	1.79716	0.035427
LMAN1	-1.35811	0.0354789
PDGFRB	-1.31908	0.0355107
WDR77	1.24683	0.0355307
SMARCE1	-2.47345	0.0355613
TTC33	-2.04575	0.0356174
GPKOW	-1.28808	0.0356278
COPG1	-1.26344	0.035706
MVD	2.25116	0.0357986
PDZD11	-1.87634	0.0358058
ASNSD1	1.36863	0.035835
SAMD9L	1.246	0.0358997
BAZ1B	-2.02001	0.0359284
PDE3A	-2.05378	0.0360937
EEF1A2	1.49238	0.036103
POLR2C	-1.78692	0.0361054
HNRNPH2	-2.04271	0.0361605
C4BPA	2.61906	0.0362341
ATP1B2	-1.8863	0.0362631
SNRPG	-1.41653	0.0363731
SCUBE3	-5.06234	0.0364075
OSBP2	1.55494	0.036414
APOC1	3.11625	0.0364403
U2SURP	-1.75232	0.0365769
PPP2CB	1.11257	0.0366258
FITM2	-1.04032	0.0366376
SHF	-2.89229	0.0367899
GSTM5	-1.91288	0.0368177
UNC119	1.31438	0.0368595
PRPSAP1	1.28393	0.0368675
CCDC102A	-1.57542	0.0368996
GLRX3	1.16184	0.036916
ZC3HAV1L	-2.18085	0.0369756
CTNNBL1	-1.53473	0.0370616
ZMYM4	-1.58484	0.0370852
HLA-DRB4	1.019	0.0371328
TULP3	-2.42584	0.0371784
IL13RA1	2.27857	0.0372487
TMEM234	1.10593	0.0372614
SRSF5	-1.17181	0.0373029
TRIM25	-2.18472	0.0373107
KHDRBS3	-1.68809	0.0374572
DPT	-3.93538	0.0374595
JAK1	-1.41459	0.0375285
EPHX2	-1.53667	0.0376064
BAHCC1	1.55466	0.0376392
ADAR	-1.23105	0.0376988
RAC1	1.00433	0.0377044
ZMYND8	-1.98125	0.0377403
MYL4	2.19829	0.0377415
PRPF6	-1.83841	0.0377877
PRKD1	1.15132	0.0378333
CHMP3	-1.42262	0.0378896
ANGEL2	-1.19756	0.0379007
CORO2B	-1.30081	0.0382061
TMEM38B	1.47632	0.0382948
PHF14	-1.88575	0.0383235
SPTBN4	1.06551	0.0383327
NDUFA4	-1.45916	0.0383744
COPB2	-1.13638	0.0383777
NPL	1.79273	0.0383904
RRP1	-1.95662	0.0384058
AKAP17A	-1.31493	0.0384467
MALT1	-1.84699	0.0384485
BBS1	1.80602	0.0384743
KIAA1211L	-1.93862	0.0385766
GSS	1.07215	0.0385865
EMD	-1.80104	0.0387611
BTK	-1.62027	0.0387815
ALKBH5	-1.51923	0.0388329
TANGO2	1.40435	0.0388705
HNRNPA2B1	-1.16129	0.0389031
CCAR1	-1.63605	0.0389251
IKBKG	-1.74816	0.0389771
SELENOI	1.69612	0.0390048
DHX9	-1.4849	0.0390321
KALRN	1.2986	0.0390674
SAE1	-1.49985	0.039076
BLVRA	1.58456	0.0392332
HIGD1B	-4.56516	0.0392648
ALDOB	3.68374	0.0393175
RELA	-1.84699	0.0393876
DDX59	1.46635	0.0393979
TEK	1.77751	0.0394405
OBSL1	-1.88104	0.0394996
MINK1	-1.55134	0.0395434
LARP7	-1.20724	0.0396034
SPA17	-4.16155	0.039613
CHAMP1	-1.49681	0.0396392
TRNAU1AP	-1.26289	0.0396574
MICAL1	-1.51591	0.03973
AHCY	1.16517	0.0397726
FAM20A	1.2806	0.0398332
ELAC1	1.00654	0.0398367
CFHR3	1.61999	0.0398544
FARP1	-2.71734	0.0398819
EIF2D	-1.55937	0.0399978
C4BPB	2.61989	0.0400043
CXXC1	-1.5649	0.0400346
ESYT1	-1.7274	0.0400593
COA7	-1.69972	0.0400604
FAM171A1	-2.51719	0.0400702
STAG2	-2.04658	0.0401989
MUC5B	-2.95541	0.0402333
ISY1-RAB43	-2.61519	0.0403072
MAPK9	-1.29085	0.040416
PRKAA1	-2.03551	0.0404254
GIT1	-1.86886	0.0404448
SUCLG1	-1.84395	0.04045
CDC42BPG	1.8636	0.0405409
NCEH1	2.09503	0.0406092
PLEKHA1	-2.1241	0.0406358
MARK2	-1.08682	0.0406775
SF3B3	-1.25514	0.0406985
STXBP5L	1.92478	0.0407342
NDUFA10	-1.62498	0.0407989
CCDC8	-3.53675	0.0408249
CMKLR1	-1.91011	0.0408682
MSI2	-1.71578	0.0409069
PTPRZ1	-2.23953	0.040939
ANKRD49	1.03644	0.0410183
CHEK2	-2.3857	0.0410434
MCOLN1	1.23022	0.0411181
SNUPN	-1.27147	0.0411473
CCT6A	1.16627	0.0411677
SSBP3	-2.75941	0.0411834
CEP164	-1.77059	0.041227
GAPDH	1.19285	0.0412566
MSANTD2	1.52587	0.0413214
NOP56	-2.31483	0.0413914
BCAT1	2.81478	0.0414098
CLDN1	-3.00911	0.0414474
SMARCA1	-1.2197	0.0415059
TRIM56	-1.31659	0.0415651
VPS53	-1.02537	0.041567
FUBP3	-1.90236	0.0416626
RBSN	-2.02804	0.041667
KLHDC4	-2.38459	0.0416727
KRT15	-2.67443	0.0417033
GANC	1.73128	0.0418093
DNASE1	1.602	0.041824
MOCS3	-1.27617	0.0418261
PRKG1	-2.71291	0.0418516
HNRNPR	-1.11811	0.0419954
SMIM12	-1.958	0.0420103
STK17B	-2.02582	0.0423309
NFRKB	-1.39881	0.0425645
COG2	-1.08046	0.0426117
HPGDS	-2.62405	0.0426213
C20orf194	3.31169	0.0426563
MICAL3	1.99759	0.0426723
DENND1C	-1.67813	0.042717
RASAL3	-1.33818	0.0427567
IGFALS	1.651	0.0428166
GIMAP4	-2.60273	0.0429574
PLG	1.67093	0.0429904
UBR7	-1.19783	0.0430007
ZNF486	2.39456	0.0430322
HMOX1	3.38837	0.0430332
SMC3	-2.13323	0.0430424
DIAPH2	-1.18122	0.043047
TCOF1	-1.27258	0.0431014
FZD7	-1.57349	0.0431442
ATAD3B	1.86139	0.0431716
HRC	-2.27912	0.0432046
PAN2	-1.07188	0.043207
NFKB1	-1.90734	0.0432139
DUOX2	-1.91149	0.0432711
VPS37A	-1.20863	0.0432796
POLR1B	1.50926	0.043347
ASPN	-2.29213	0.0433929
WDR18	-1.6665	0.0434641
CDC16	-1.55771	0.0434648
HERC2	1.07354	0.04353
GOLGB1	-1.39853	0.0435311
NAA25	1.12115	0.0435862
NRBF2	-1.16295	0.0435947
TMEM126B	1.32157	0.043622
GALC	4.31159	0.0436969
TIE1	1.35922	0.0437171
RAB3GAP1	-1.42704	0.0437188
DHTKD1	-1.34898	0.0437419
SC5D	1.59259	0.0437961
CPNE1	-1.35064	0.0438192
GRIPAP1	-1.63909	0.0439038
EFEMP2	-1.50871	0.0439067
PLTP	2.57726	0.0439228
SDAD1	-1.14579	0.0439902
ARHGEF7	-1.67121	0.0440031
SRSF2	-1.22081	0.0440094
VLDLR	1.82844	0.0441157
CTSL	2.41836	0.0442453
RPP40	-1.11534	0.0443552
TTC37	-1.34455	0.044456
MAP3K5	-1.57681	0.0444575
PODN	-1.94969	0.044494
RAB5C	1.11866	0.044543
ELMSAN1	1.08793	0.0446122
CNOT2	-1.41514	0.0446246
CCDC9B	-2.31677	0.0446297
TNRC6B	-1.09098	0.0446351
AKAP12	-1.89433	0.0447339
ACP1	1.30386	0.0447757
SGTA	1.71716	0.0448463
PTPRB	1.56435	0.0448496
PMM1	-1.53196	0.0448538
TSR3	-1.59951	0.0448986
FBXO44	1.10233	0.0449905
APOA1	1.8409	0.0450105
44809	-1.27396	0.045083
NOP10	-1.60477	0.0451174
RBM7	-2.42445	0.0451368
DEF6	-1.62249	0.0451402
HMGCR	3.3294	0.0453338
SLC5A3	1.019	0.0453598
TFB1M	1.51535	0.0454001
CCDC7	1.08932	0.045425
RABGGTA	1.11118	0.0454505
MPC1	2.34805	0.0454584
TLK2	-1.57155	0.0454726
NCK1	-1.28974	0.045528
DOCK8	-1.13527	0.0456114
GGACT	1.17043	0.0456422
PHLDB1	-1.31881	0.0456547
PABPC1L	1.44836	0.0456855
SLC18A2	-4.50343	0.0457195
TMX2	1.20807	0.0457459
ENY2	-1.73515	0.0458185
KATNB1	1.15382	0.0458641
C1orf21	-2.25614	0.0458645
LIMK1	-1.00848	0.0459411
CBSL	3.36179	0.045943
FAM129A	-1.54746	0.045951
BLOC1S5	-1.25569	0.045991
RELL1	-1.81294	0.0460751
UCHL3	1.11589	0.0460941
MBLAC2	1.12364	0.046118
ZC3H7B	-1.54027	0.0461335
TTL	1.01042	0.0461528
CHD2	-1.64269	0.0462035
SF3A1	-1.37722	0.0462305
NME1	1.64906	0.0462654
PLEKHF1	-2.29794	0.046289
PLEKHA2	-1.42621	0.0462951
YARS	1.51037	0.0463151
EXOSC9	-1.19202	0.046459
THG1L	1.00101	0.0465543
TRADD	-1.3714	0.046592
PPP4R3A	-1.12253	0.0466141
GAR1	-1.73239	0.0468525
SMC1A	-2.09807	0.0469216
STX18	-1.23327	0.0469616
FABP1	9.09046	0.046977
SMARCC2	-1.9508	0.0470193
ARHGEF11	-1.38857	0.0470341
SCAF4	-1.18648	0.0470824
PGGT1B	-1.0035	0.0470962
CSTF3	-1.1098	0.0471469
RHOT2	-1.42289	0.0472635
HNRNPH3	-1.67951	0.0473209
IFT46	-2.51913	0.0473313
PDHA1	-1.10343	0.0473341
TCF25	-1.53971	0.0473823
MRPS33	-1.05942	0.0474271
IK	-1.63605	0.0474284
TMEM62	1.09264	0.0475904
F2	1.26482	0.0475925
CAMK1D	-1.83121	0.0476236
CMTM3	-1.46608	0.0476475
BLNK	-1.32379	0.047655
ADAMTS1	1.22967	0.0478002
CLYBL	-1.14191	0.047806
FAM76A	-1.56269	0.0478492
PTPRF	1.12198	0.0479028
RBP5	-3.53093	0.0479659
PAWR	-1.78664	0.047972
SERPINE1	4.35532	0.048032
EWSR1	-1.70581	0.0480389
HNRNPDL	-1.25181	0.0481078
CUL2	1.05748	0.048108
ZMYND10	-1.8135	0.0481444
ABCF1	-1.44449	0.0481655
BRMS1L	-1.18593	0.0482066
DDX18	-1.37888	0.0483163
NFKB2	-1.42843	0.0483499
IGLL1	2.2232	0.0483746
G6PD	2.00368	0.0483766
CLASP2	-3.27127	0.0484025
FNDC3A	-1.20115	0.0484254
PLS3	1.06053	0.0484574
DDA1	-1.02315	0.0486163
TOMM40	1.25403	0.0486884
SCAF11	-1.12503	0.0486915
CKMT2	1.02648	0.0487159
CAVIN3	-1.77585	0.0487625
YIPF5	-1.23216	0.0487657
GTF2E1	-1.91343	0.0488357
PNKP	-1.87108	0.0488444
NCL	-1.09098	0.0488468
CETN3	-1.45611	0.0489733
RTCB	-1.08239	0.0490344
ZNF618	1.25597	0.0490363
SLC25A32	1.19063	0.049085
SMARCA5	-1.69861	0.049132
GALNS	1.57902	0.0491355
NAV1	-1.32407	0.0491547
FBL	-2.71291	0.049205
TRIM3	-2.36743	0.0492591
DNAL1	-2.28909	0.0492697
OLFML3	-2.18361	0.049299
CEACAM1	2.42695	0.049304
ZFP36L1	-1.57293	0.0493091
ATP6V0A2	1.18704	0.0493971
DMTN	2.21711	0.0495734
AK4	-1.75536	0.0495979
PPP1R12C	-2.13379	0.0497461
CCT7	1.20586	0.0497839
ABCB10	1.25541	0.0498103
ANXA3	1.74124	0.0498177
NOSTRIN	-1.13638	0.0498281
SLTM	-1.28226	0.0498456
PLPP2	-3.40304	0.049874
PRR16	1.9461	0.049942
GMDS	-1.30746	0.0499856

## Sheet: Table S9
Table S9. KEGG analysis of up or downregulated proteins in COVID-19 vs. Control
Term up	P-value	Odds Ratio	Genes		Term down	P-value	Odds Ratio	Genes
Complement and coagulation cascades	4.06e-24	17.96	C1QA;SERPINA1;CFH;PROS1;SERPINE1;CFI;C4BPA;PLG;C4BPB;KNG1;C2;C3;VTN;C5;C8G;A2M;FGB;FGA;VWF;F10;FGG;SERPINF2;F2;F5;F7;CFHR3;SERPING1;F13B;MASP1;CFB		Spliceosome	2.31767e-20	8.52232	TCERG1;RBM25;SF3B3;RBM8A;DDX46;HNRNPU;SNU13;U2AF1;SNRPD2;ZMAT2;SNRNP70;TRA2B;SNRPB2;SNRPD3;SRSF10;CTNNBL1;ISY1-RAB43;HNRNPA3;SF3A1;SF3A2;CDC5L;PRPF40A;MAGOHB;U2SURP;HNRNPM;PRPF6;PHF5A;SNRPG;SRSF2;SRSF3;ACIN1;SRSF4;SRSF5;HNRNPC;SNRPC;SRSF6;SNRPA;RBM22
Pentose phosphate pathway	1.91e-07	13.648	PRPS2;RPIA;PRPS1;G6PD;RPE;TALDO1;ALDOB;ALDOA;DERA		Proteoglycans in cancer	7.04431e-07	3.41778	CAMK2D;SDC2;FGF2;AKT2;AKT1;FLNC;PRKACB;CAMK2G;SMAD2;PPP1R12A;PRKCB;FZD7;STAT3;ANK2;PRKCA;ANK3;VAV1;VAV2;MAPK11;CTTN;PDCD4;SDC1;PPP1R12B;PPP1R12C;FGFR1
Porphyrin and chlorophyll metabolism	5.55e-07	9.66003	ALAD;COX15;UROD;UROS;HMBS;HMOX1;UGT1A4;BLVRB;CP;BLVRA		B cell receptor signaling pathway	3.51894e-06	5.09995	SYK;PRKCB;VAV1;MALT1;RELA;NFKB1;VAV2;AKT2;BLNK;BTK;AKT1;IKBKG;FCGR2B;CARD11
Phagosome	1.1e-06	4.31667	ATP6V1A;COLEC11;RAB5C;HLA-DRB4;TFRC;HLA-C;TCIRG1;THBS1;TUBB4A;C3;TUBB6;HLA-DMA;CTSL;ATP6V0A2;CD36;RAC1;ATP6V1F;HLA-DQB1		NF-kappa B signaling pathway	3.5374e-06	4.44408	SYK;IL1R1;PRKCB;TRADD;NFKB1;MALT1;RELA;NFKB2;ZAP70;BTK;BLNK;TRIM25;RIPK1;ERC1;IKBKG;CARD11
Cholesterol metabolism	2.45e-06	7.96664	NCEH1;LIPG;APOC1;PCSK9;APOA1;LCAT;CD36;APOE;APOB;PLTP		mRNA surveillance pathway	7.56863e-06	4.41282	CPSF7;CPSF6;RBM8A;CSTF3;CPSF2;MSI2;MAGOHB;SRRM1;GLE1;PNN;FIP1L1;PABPN1;SAP18;ACIN1;TARDBP
ECM-receptor interaction	2.9e-06	5.54093	VWF;GP1BB;ITGA2B;FN1;GP1BA;THBS1;GP5;VTN;GP9;COL4A1;COL4A3;SPP1;CD36		T cell receptor signaling pathway	1.583e-05	4.11404	NFKB1;VAV1;MALT1;RELA;VAV2;ZAP70;MAPK9;MAPK11;DLG1;CD8A;AKT2;AKT1;IKBKG;CARD11;NCK1
Staphylococcus aureus infection	6.93e-06	5.06608	C1QA;HLA-DRB4;CFH;FGG;CFI;PLG;C2;C3;C5;HLA-DMA;MASP1;CFB;HLA-DQB1		Osteoclast differentiation	4.63987e-05	3.519	SYK;IL1R1;STAT2;FHL2;NFKB1;RELA;NFKB2;MAPK9;MAPK11;AKT2;BTK;BLNK;AKT1;IKBKG;FCGR2B;JAK1
Proteasome	9.48e-06	7.73978	PSMA5;PSMA6;PSMB4;PSMA3;PSMB2;PSMA1;PSMB3;PSMA2;PSMF1		RNA transport	5.65897e-05	2.94794	RANBP2;POM121;SEC13;SEH1L;RBM8A;NUP133;FMR1;RPP40;MAGOHB;SNUPN;SRRM1;GLE1;FXR1;PNN;SAP18;ACIN1;NUP88;TARDBP;RAE1;RPP38
Ferroptosis	3.05e-05	7.70264	GCLC;TF;TFRC;GSS;HMOX1;SLC39A8;GCLM;CP		Epstein-Barr virus infection	6.11573e-05	2.84023	RBPJL;ENTPD1;SYK;HDAC1;STAT2;TRADD;STAT3;EIF2AK2;RELA;NFKB1;NFKB2;MAPK9;MAPK11;CASP8;AKT2;BTK;BLNK;AKT1;RIPK1;IKBKG;JAK1
Cysteine and methionine metabolism	0.000134	6.04926	BHMT;GCLC;AHCY;GSS;CTH;CBSL;BCAT1;GCLM		C-type lectin receptor signaling pathway	6.5777e-05	3.79206	SYK;STAT2;CARD9;LSP1;NFKB1;MALT1;RELA;NFKB2;MAPK9;MAPK11;CASP8;AKT2;AKT1;IKBKG
HIF-1 signaling pathway	0.000137	3.94363	TF;TFRC;MKNK1;SERPINE1;CUL2;EIF4EBP1;SLC2A1;HMOX1;ALDOB;TEK;ALDOA;GAPDH		cAMP signaling pathway	0.000159141	2.63437	CAMK2D;PPP1R12A;PDE4D;ATP1A2;ATP1B2;VAV1;RELA;NFKB1;VAV2;ADCY5;MAPK9;EDNRA;PLN;AKT2;FXYD1;PDE3A;GNAS;AKT1;ORAI1;PRKACB;CAMK2G
Collecting duct acid secretion	0.000143	9.05401	ATP6V1A;CA2;ATP6V0A2;SLC4A1;TCIRG1;ATP6V1F		Cellular senescence	0.000169519	2.98521	SMAD2;MRE11;SMAD3;PTEN;FOXO3;ZFP36L2;NFKB1;RELA;ZFP36L1;MAPK11;RAD50;RBBP4;RHEB;AKT2;CHEK2;AKT1;NBN
Hematopoietic cell lineage	0.000238	3.97999	GP9;HLA-DMA;HLA-DRB4;TFRC;GP1BB;ITGA2B;IL3RA;GP1BA;CD36;GP5;HLA-DQB1		Regulation of actin cytoskeleton	0.000180949	2.60735	PDGFRB;PPP1R12A;ITGB4;LIMK1;IQGAP2;ACTR3B;FGF2;VAV1;VAV2;ENAH;GNA13;DIAPH2;ITGA7;PIP4K2C;ARHGEF7;PPP1R12B;DOCK1;PPP1R12C;GIT1;PFN2;FGFR1
Human papillomavirus infection	0.000267	2.39803	ATP6V1A;VWF;ITGA2B;FN1;HLA-C;ISG15;PPP2R5D;TCIRG1;THBS1;PTK2;LFNG;CDC42;PPP2CB;VTN;DLG2;COL4A1;COL4A3;ATP6V0A2;SPP1;EIF4EBP1;KRAS;ATR;ATP6V1F		Influenza A	0.000184568	2.85435	RNASEL;PRKCB;TRADD;STAT2;EIF2AK2;PRKCA;ADAR;NFKB1;RELA;CASP8;HNRNPUL1;PABPN1;AKT2;AKT1;TRIM25;IKBKG;RAE1;JAK1
Phosphonate and phosphinate metabolism	0.000545	31.5635	PCYT1B;CEPT1;SELENOI		Endocytosis	0.000203322	2.45882	SMAD2;ARFGEF1;ARF4;RAB4A;SMAD3;VPS4B;CLTB;VPS37A;ACTR3B;RBSN;RNF41;RUFY1;SNX3;SNX4;CHMP1B;CHMP1A;CHMP2B;CHMP3;RAB11FIP2;FOLR2;SMAP2;VPS36;GIT1
Rheumatoid arthritis	0.000588	3.83081	ATP6V1A;HLA-DMA;HLA-DRB4;CTSL;ATP6V0A2;CCL2;TCIRG1;TEK;HLA-DQB1;ATP6V1F		Vascular smooth muscle contraction	0.000276565	3.09825	ARHGEF11;GUCY1A1;GUCY1B1;PPP1R12A;PRKCB;PRKCA;ADCY5;GNA13;EDNRA;CALD1;GNAS;PPP1R12B;PRKACB;PPP1R12C;PRKG1
Purine metabolism	0.000655	3.26612	NT5C3A;PRPS2;PRPS1;ADSL;PNP;PKLR;PDE4B;GMPR;HPRT1;PAICS;PFAS;NME1		Human cytomegalovirus infection	0.000279431	2.51696	ARHGEF11;IL1R1;PRKCB;TRADD;STAT3;PRKCA;RELA;NFKB1;ADCY5;GNAO1;GNA13;MAPK11;CASP8;RHEB;AKT2;GNAS;AKT1;RIPK1;IKBKG;PRKACB;JAK1
African trypanosomiasis	0.000865	6.13019	HBB;APOA1;HBA2;HPR;APOL1;KNG1		Basal transcription factors	0.000360366	5.2453	TAF6L;GTF2A2;TAF15;ERCC3;TBPL2;TAF6;GTF2E1;TAF5L
Glycerophospholipid metabolism	0.000888	3.61221	PGS1;GNPAT;PTDSS1;PCYT1B;ETNK1;LCAT;GPAT3;CEPT1;SELENOI;PLA1A		Ribosome biogenesis in eukaryotes	0.000367892	3.33075	NOP56;NOP58;NVL;RPP40;SNU13;FBL;TCOF1;DKC1;XRN2;GAR1;RPP38;MDN1;NOP10
Coronavirus disease	0.000909	2.52602	FGB;C1QA;FGA;VWF;FGG;RPSA;ISG15;F2;C2;C3;C5;C8G;CCL2;F13B;MASP1;CFB;RPS12		Yersinia infection	0.000381761	2.99604	LIMK1;ACTR3B;NFKB1;VAV1;RELA;VAV2;ZAP70;MAPK9;MAPK11;CD8A;AKT2;AKT1;IKBKG;ARHGEF7;DOCK1
Glutathione metabolism	0.00178353	4.43708	G6PD;GCLC;GSTO1;GSS;CHAC2;GCLM;PRDX6		Platelet activation	0.000432202	3.09935	GUCY1A1;GUCY1B1;PPP1R12A;SYK;ADCY5;GNA13;MAPK11;AKT2;BTK;GNAS;AKT1;ORAI1;PRKACB;PRKG1
Prion disease	0.00214114	2.25411	C1QA;TUBB4A;RYR3;PSMA5;PSMA6;STIP1;C5;PSMA3;PSMB4;TUBB6;C8G;PSMA1;PSMB2;PSMA2;PSMB3;RAC2;ATP5PO;RAC1		RIG-I-like receptor signaling pathway	0.000438704	4.04865	MAPK9;MAPK11;CASP8;TRADD;TRIM25;RIPK1;IKBKG;ATG12;RELA;NFKB1
Amyotrophic lateral sclerosis	0.00221307	2.05859	DNAH3;GABARAPL2;DNAH12;GABARAPL1;DNAH11;TOMM40;DNAH6;ATG13;TUBB4A;PSMA5;PSMA6;PSMA3;PSMB4;TUBB6;PSMA1;PSMB2;PSMA2;PSMB3;CAT;ATP5PO;RAC1;HNRNPA1L2		Fc gamma R-mediated phagocytosis	0.000475863	3.43368	SYK;PRKCB;AKT2;LIMK1;AKT1;PRKCA;FCGR2B;PLPP2;ACTR3B;DOCK1;VAV1;VAV2
Pathways of neurodegeneration	0.00361992	1.85516	DNAH3;TOMM40;DNAH6;UBE2J2;RYR3;UBE2L3;PSMB4;TUBB6;PSMB2;PSMB3;RAC1;SNCA;GABARAPL2;DNAH12;GABARAPL1;DNAH11;ATG13;TUBB4A;PSMA5;PSMA6;PSMA3;PSMA1;PSMA2;CAT;ATP5PO;KRAS		Viral carcinogenesis	0.000516903	2.52094	RBPJL;GTF2A2;SYK;HDAC1;TRADD;STAT3;EIF2AK2;CHD4;GTF2E1;RELA;NFKB1;NFKB2;DLG1;CASP8;TBPL2;IKBKG;PRKACB;MAD1L1;JAK1
AGE-RAGE signaling pathway in diabetic complications	0.0037588	3.13816	CDC42;COL4A1;SERPINE1;COL4A3;FN1;CCL2;KRAS;RAC1;AGT		Aldosterone synthesis and secretion	0.000522968	3.39357	CAMK2D;CAMK1D;PRKCB;PDE2A;GNAS;ORAI1;PRKCA;ATP1A2;ATP1B2;PRKACB;CAMK2G;ADCY5
Focal adhesion	0.0039427	2.38331	VWF;ITGA2B;FN1;THBS1;PTK2;CDC42;VTN;COL4A1;COL4A3;RAC2;SPP1;RAC1;CRK;DOCK1		Pancreatic cancer	0.000851825	3.67943	SMAD2;MAPK9;SMAD3;AKT2;STAT3;AKT1;IKBKG;RELA;NFKB1;JAK1
Arginine biosynthesis	0.00421455	7.02012	CPS1;ARG1;GPT;OTC		Pathogenic Escherichia coli infection	0.000949291	2.45247	ARHGEF11;IL1R1;TRADD;CLDN1;ACTR3B;RELA;NFKB1;GNA13;MYO1D;MAPK9;MAPK11;TUBB2B;CASP8;CTTN;NCL;RIPK1;IKBKG;NCK1
Terpenoid backbone biosynthesis	0.00421455	7.02012	FDPS;MVD;HMGCR;ACAT2		RNA degradation	0.00115517	3.51891	PAN2;TTC37;EXOSC9;CNOT2;DIS3L;XRN2;PARN;WDR61;CNOT8;MPHOSPH6
Malaria	0.00422066	4.3161	GYPC;HBB;CCL2;HBA2;CD36;THBS1		Salivary secretion	0.00117944	3.25906	GUCY1A1;GUCY1B1;PRKCB;GNAS;PRKCA;ATP1A2;ATP1B2;MUC5B;PRKACB;PRKG1;ADCY5
Vibrio cholerae infection	0.00422066	4.3161	ATP6V1A;KDELR1;ATP6V0A2;KDELR2;TCIRG1;ATP6V1F		Human T-cell leukemia virus 1 infection	0.00128939	2.31732	SMAD2;SMAD3;IL1R1;PTEN;RELA;NFKB1;ADCY5;NFKB2;MAPK9;DLG1;AKT2;CHEK2;TBPL2;CDC16;AKT1;IKBKG;PRKACB;MAD1L1;JAK1
Glycolysis / Gluconeogenesis	0.00450624	3.69566	MINPP1;PKLR;BPGM;ALDOB;ALDOA;GAPDH;ADH6		Oxytocin signaling pathway	0.00129582	2.62728	GUCY1A1;CAMK2D;PRKAA1;GUCY1B1;CAMK1D;PPP1R12A;PRKCB;PRKCA;ADCY5;GNAO1;GNAS;PPP1R12B;PRKACB;PPP1R12C;CAMK2G
Platelet activation	0.0050925	2.78462	FGB;GP9;FGA;VWF;GP1BB;ITGA2B;FGG;GP1BA;F2;GP5		Fluid shear stress and atherosclerosis	0.00134614	2.72529	PRKAA1;IL1R1;SDC2;NFKB1;RELA;MAPK9;MAPK11;GSTA3;AKT2;AKT1;SDC1;IKBKG;MAP3K5;GSTM5
Pertussis	0.00894518	3.21212	C3;C1QA;C5;SERPING1;C4BPA;C4BPB;C2		Measles	0.00134614	2.72529	TRADD;STAT2;STAT3;EIF2AK2;ADAR;NFKB1;RELA;MAPK9;CASP8;AKT2;AKT1;IKBKG;FCGR2B;JAK1
Fat digestion and absorption	0.0100581	4.15914	FABP1;APOA1;CD36;APOB;ACAT2		Pathways in cancer	0.00144402	1.78545	CAMK2D;MAX;HDAC1;PTEN;FGF2;RELA;ADCY5;GNA13;MAPK9;EDNRA;CASP8;AKT2;DVL2;AKT1;DVL3;IKBKG;PRKACB;CAMK2G;JAK1;EGLN1;PDGFRB;SMAD2;ARHGEF11;SMAD3;PRKCB;FZD7;STAT2;DAPK3;STAT3;PRKCA;NFKB1;NFKB2;GSTA3;GNAS;GSTM5;FGFR1
Viral myocarditis	0.0102764	3.515	HLA-DMA;HLA-DRB4;RAC2;HLA-C;RAC1;HLA-DQB1		Fc epsilon RI signaling pathway	0.00146539	3.70104	MAPK9;MAPK11;SYK;AKT2;BTK;AKT1;PRKCA;VAV1;VAV2
Parkinson disease	0.0107373	2.03904	UBE2J2;TUBB4A;RYR3;UBE2L3;PSMA5;PSMA6;PSMA3;PSMB4;TUBB6;PSMA1;PSMB2;PSMA2;PSMB3;ATP5PO;SNCA		Hepatitis C	0.00157259	2.57137	RNASEL;TRADD;STAT2;STAT3;EIF2AK2;CLDN1;NFKB1;RELA;PIAS1;CASP8;AKT2;AKT1;RIPK1;IKBKG;JAK1
Spinocerebellar ataxia	0.0133262	2.38446	PSMA5;PSMA6;PSMA3;PSMB4;PSMA1;PSMB2;PSMA2;PSMB3;VLDLR;ATG13		Adipocytokine signaling pathway	0.00162673	3.63916	MAPK9;PRKAA1;TRADD;AKT2;STAT3;AKT1;IKBKG;RELA;NFKB1
Nitrogen metabolism	0.0143888	6.75977	CA1;CPS1;CA2		Amphetamine addiction	0.00162673	3.63916	CAMK2D;PRKCB;HDAC1;GNAS;PRKCA;PRKACB;CAMK2G;SLC18A2;ADCY5
Selenocompound metabolism	0.0143888	6.75977	MARS2;TXNRD1;CTH		Renin secretion	0.00162673	3.63916	EDNRA;GUCY1A1;GUCY1B1;PDE1C;GNAS;PDE3A;ORAI1;PRKACB;ADCY5
Ether lipid metabolism	0.0171495	3.59087	ENPP2;GDPD3;CEPT1;PLA2G7;SELENOI		Circadian entrainment	0.00166713	3.10682	GNAO1;GUCY1A1;CAMK2D;GUCY1B1;PRKCB;GNAS;PRKCA;PRKACB;CAMK2G;PRKG1;ADCY5
Lysosome	0.0177743	2.39628	GALC;GALNS;GNPTG;CTSL;ATP6V0A2;LAPTM5;TCIRG1;MCOLN1;CD68		Necroptosis	0.0017833	2.53539	CAMK2D;TRADD;VPS4B;STAT2;STAT3;EIF2AK2;MAPK9;CASP8;CHMP1B;CHMP2B;CHMP1A;CHMP3;RIPK1;CAMK2G;JAK1
Regulation of actin cytoskeleton	0.0181303	2.01352	GSN;ITGA2B;FN1;BRK1;F2;PTK2;KNG1;CDC42;RAC2;KRAS;RAC1;CRK;DOCK1		Human papillomavirus infection	0.00179169	1.99714	RBPJL;ITGB4;HDAC1;TRADD;PTEN;CHD4;RELA;CASP8;AKT2;DVL2;AKT1;DVL3;IKBKG;PRKACB;JAK1;PDGFRB;FZD7;STAT2;EIF2AK2;NFKB1;DLG1;RHEB;TBPL2;GNAS;ITGA7
Renal cell carcinoma	0.0195439	3.01146	CDC42;CUL2;SLC2A1;KRAS;RAC1;CRK		AGE-RAGE signaling pathway in diabetic complications	0.00213183	3.00163	SMAD2;MAPK9;MAPK11;SMAD3;PRKCB;AKT2;STAT3;AKT1;PRKCA;NFKB1;RELA
Epithelial cell signaling in Helicobacter pylori infection	0.0208379	2.96425	ATP6V1A;CDC42;ATP6V0A2;TCIRG1;RAC1;ATP6V1F		Insulin secretion	0.00221286	3.19363	CAMK2D;RAB3A;PRKCB;GNAS;PRKCA;ATP1A2;ATP1B2;PRKACB;CAMK2G;ADCY5
Adherens junction	0.0221888	2.91849	CDC42;PTPRB;RAC2;RAC1;ACP1;PTPRF		Melanogenesis	0.00230825	2.96812	GNAO1;CAMK2D;PRKCB;FZD7;DVL2;GNAS;DVL3;PRKCA;PRKACB;CAMK2G;ADCY5
Steroid biosynthesis	0.022532	5.56601	SQLE;SC5D;TM7SF2		Tuberculosis	0.00235641	2.37515	CAMK2D;SYK;TRADD;CARD9;LSP1;NFKB1;MALT1;RELA;MAPK9;MAPK11;CASP8;AKT2;AKT1;FCGR2B;CAMK2G;JAK1
Autoimmune thyroid disease	0.0233633	3.29095	HLA-DMA;HLA-DRB4;TG;HLA-C;HLA-DQB1		Dopaminergic synapse	0.00240696	2.65567	CAMK2D;PRKCB;PRKCA;ADCY5;GNAO1;MAPK9;MAPK11;AKT2;GNAS;AKT1;PRKACB;CAMK2G;SLC18A2
Riboflavin metabolism	0.0235157	10.5024	BLVRB;ACP1		Chagas disease	0.00249631	2.93535	SMAD2;GNAO1;MAPK9;MAPK11;CASP8;AKT2;GNAS;AKT1;IKBKG;NFKB1;RELA
Alanine, aspartate and glutamate metabolism	0.0264876	3.82619	ADSL;CPS1;GFPT2;GPT		Longevity regulating pathway	0.00249631	2.93535	PRKAA1;RHEB;HDAC1;AKT2;EHMT1;AKT1;FOXO3;PRKACB;NFKB1;RELA;ADCY5
PPAR signaling pathway	0.0265918	2.7893	FABP1;ACOX1;APOA1;DBI;CD36;PLTP		Long-term depression	0.00253061	3.72931	GNA13;GNAO1;GUCY1A1;GUCY1B1;PRKCB;GNAS;PRKCA;PRKG1
Huntington disease	0.0286689	1.75276	DNAH3;DNAH12;DNAH11;DNAH6;ATG13;TUBB4A;PSMA5;PSMA6;PSMA3;PSMB4;TUBB6;PSMA1;PSMB2;PSMA2;PSMB3;ATP5PO		Gap junction	0.00262728	3.11141	PDGFRB;GUCY1A1;TUBB2B;GUCY1B1;PRKCB;GNAS;PRKCA;PRKACB;PRKG1;ADCY5
Allograft rejection	0.0289042	3.71346	HLA-DMA;HLA-DRB4;HLA-C;HLA-DQB1		Adrenergic signaling in cardiomyocytes	0.00275792	2.50341	CAMK2D;TPM4;PRKCA;ATP1A2;ATP1B2;ADCY5;MAPK11;PLN;AKT2;GNAS;AKT1;PRKACB;SCN4B;CAMK2G
Bacterial invasion of epithelial cells	0.0315385	2.67103	CDC42;FN1;RAC1;CRK;DOCK1;PTK2		PD-L1 expression and PD-1 checkpoint pathway in cancer	0.00285659	3.07187	ZAP70;MAPK11;AKT2;STAT3;PTEN;AKT1;IKBKG;RELA;NFKB1;JAK1
Glycine, serine and threonine metabolism	0.0341178	3.5068	BHMT;CTH;CBSL;BPGM		Sphingolipid signaling pathway	0.00286206	2.72455	GNA13;MAPK9;MAPK11;PRKCB;AKT2;TRADD;PTEN;AKT1;PRKCA;NFKB1;RELA;MAP3K5
VEGF signaling pathway	0.0351315	2.92438	CDC42;RAC2;KRAS;RAC1;PTK2		Glioma	0.00291799	3.30729	PDGFRB;CAMK2D;CAMK1D;PRKCB;AKT2;PTEN;AKT1;PRKCA;CAMK2G
Vitamin digestion and absorption	0.0365469	4.50489	TCN2;APOA1;APOB		Hepatocellular carcinoma	0.00304497	2.38512	SMAD2;SMARCE1;SMARCC1;SMARCC2;SMAD3;PRKCB;FZD7;PTEN;PRKCA;GSTA3;AKT2;DVL2;AKT1;DVL3;GSTM5
Alzheimer disease	0.0383053	1.62938	ATG13;TUBB4A;RYR3;RTN4;PSMA5;PSMA6;PSMA3;PSMB4;TUBB6;PSMA1;PSMB2;PSMA2;PSMB3;ATP5PO;KRAS;APOE;GAPDH;SNCA		Gastric acid secretion	0.00319553	3.25776	CAMK2D;PRKCB;GNAS;PRKCA;ATP1A2;ATP1B2;PRKACB;CAMK2G;ADCY5
Amoebiasis	0.0384703	2.32987	RAB5C;C8G;COL4A1;ARG1;COL4A3;FN1;PTK2		Diabetic cardiomyopathy	0.00327123	2.22538	SMAD2;CAMK2D;PDHA1;SMAD3;PRKCB;NDUFA4;NDUFA10;PTEN;PRKCA;RELA;NFKB1;MAPK9;MAPK11;PLN;AKT2;AKT1;CAMK2G
Graft-versus-host disease	0.0398426	3.32189	HLA-DMA;HLA-DRB4;HLA-C;HLA-DQB1		Thyroid hormone signaling pathway	0.00328517	2.67428	NCOA2;PLN;PLCZ1;PRKCB;RHEB;HDAC1;AKT2;AKT1;PRKCA;ATP1A2;ATP1B2;PRKACB
Cell adhesion molecules	0.0401811	2.04937	NTNG1;CD274;HLA-DMA;HLA-DRB4;CLDN7;HLA-C;PVR;PTPRF;HLA-DQB1		Morphine addiction	0.00336306	2.99571	GNAO1;PDE1C;PRKCB;PDE4D;PDE2A;GNAS;PDE3A;PRKCA;PRKACB;ADCY5
Type I diabetes mellitus	0.0428975	3.23654	HLA-DMA;HLA-DRB4;HLA-C;HLA-DQB1		Th17 cell differentiation	0.00363103	2.78174	SMAD2;ZAP70;MAPK9;MAPK11;SMAD3;IL1R1;STAT3;IKBKG;NFKB1;RELA;JAK1
Glycosylphosphatidylinositol (GPI)-anchor biosynthesis	0.0448838	4.11273	PIGU;PIGW;GPLD1		Primary immunodeficiency	0.00366888	4.53835	ZAP70;CD8A;BLNK;BTK;ORAI1;IKBKG
Pyruvate metabolism	0.0563956	2.93486	PKLR;HAGH;ACAT2;ADH6		HIF-1 signaling pathway	0.00418673	2.72468	EGLN1;CAMK2D;PDHA1;PRKCB;AKT2;STAT3;AKT1;PRKCA;CAMK2G;NFKB1;RELA
Systemic lupus erythematosus	0.0579529	1.99175	C3;C1QA;C5;HLA-DMA;HLA-DRB4;C8G;C2;HLA-DQB1		Kaposi sarcoma-associated herpesvirus infection	0.00468827	2.1992	SYK;STAT2;TRADD;STAT3;EIF2AK2;FGF2;RELA;NFKB1;PREX1;MAPK9;MAPK11;CASP8;AKT2;AKT1;IKBKG;JAK1
Mitophagy	0.0586336	2.50545	GABARAPL2;GABARAPL1;USP15;PGAM5;KRAS		Shigellosis	0.00474484	2.03879	IL1R1;TRADD;U2AF1;FOXO3;ACTR3B;ATG12;RELA;NFKB1;MALT1;MAPK9;MAPK11;CTTN;PLCZ1;AKT2;AKT1;RIPK1;IKBKG;DOCK1;PFN2
Amino sugar and nucleotide sugar metabolism	0.0600872	2.86801	NANP;UXS1;GFPT2;NPL		Endocrine and other factor-regulated calcium reabsorption	0.00488937	3.68526	PRKCB;CLTB;GNAS;PRKCA;ATP1A2;ATP1B2;PRKACB
Insulin signaling pathway	0.0620889	1.96067	PKLR;MKNK1;EIF4EBP1;FLOT1;FLOT2;KRAS;CRK;PTPRF		TNF signaling pathway	0.00514506	2.64334	MAPK9;MAPK11;CASP8;AKT2;TRADD;AKT1;RIPK1;IKBKG;NFKB1;RELA;MAP3K5
Yersinia infection	0.0620889	1.96067	CDC42;FN1;RAC2;CCL2;RAC1;CRK;DOCK1;PTK2		Toxoplasmosis	0.00514506	2.64334	GNAO1;MAPK9;MAPK11;CASP8;AKT2;STAT3;AKT1;IKBKG;NFKB1;RELA;JAK1
Small cell lung cancer	0.0650021	2.20344	COL4A1;ITGA2B;COL4A3;FN1;POLK;PTK2		Hepatitis B	0.00549825	2.29899	SMAD3;PRKCB;STAT2;STAT3;PRKCA;NFKB1;RELA;MAPK9;MAPK11;CASP8;AKT2;AKT1;IKBKG;JAK1
Fluid shear stress and atherosclerosis	0.066405	1.93053	CTSL;GSTO1;ITGA2B;RAC2;HMOX1;CCL2;RAC1;PTK2		Relaxin signaling pathway	0.00550994	2.49038	SMAD2;GNAO1;MAPK9;MAPK11;AKT2;GNAS;AKT1;PRKCA;PRKACB;NFKB1;RELA;ADCY5
Arginine and proline metabolism	0.0678446	2.74303	CKMT2;P4HA1;ARG1;CNDP1		Inflammatory mediator regulation of TRP channels	0.00571979	2.7564	MAPK9;MAPK11;CAMK2D;IL1R1;PRKCB;GNAS;PRKCA;PRKACB;CAMK2G;ADCY5
Ubiquitin mediated proteolysis	0.0686308	1.91581	HERC2;CUL2;CUL1;UBE2O;UBE3B;UBE2J2;UBE2K;UBE2L3		Citrate cycle (TCA cycle)	0.00620805	4.83657	PDHA1;SUCLA2;IDH3G;IDH2;SUCLG1
Neutrophil extracellular trap formation	0.0686983	1.76746	C3;FGB;FGA;C5;VWF;ITGA2B;FGG;RAC2;GP1BA;RAC1		Central carbon metabolism in cancer	0.006597	3.12617	PDGFRB;PDHA1;AKT2;IDH2;PTEN;AKT1;SIRT3;FGFR1
Asthma	0.0693977	3.37744	HLA-DMA;HLA-DRB4;HLA-DQB1		Epithelial cell signaling in Helicobacter pylori infection	0.006597	3.12617	MAPK9;MAPK11;PTPRZ1;CSK;IKBKG;GIT1;RELA;NFKB1
Fc gamma R-mediated phagocytosis	0.0795038	2.08183	CDC42;GSN;RAC2;RAC1;CRK;DOCK1		Prolactin signaling pathway	0.006597	3.12617	MAPK9;MAPK11;AKT2;STAT3;AKT1;FOXO3;RELA;NFKB1
Glycosaminoglycan biosynthesis	0.0803971	2.57469	NDST1;CHSY1;B3GNT2;CHSY3		ErbB signaling pathway	0.00673439	2.87062	MAPK9;CAMK2D;PRKCB;AKT2;AKT1;ABL2;PRKCA;CAMK2G;NCK1
Fructose and mannose metabolism	0.0805776	3.15195	ALDOB;ALDOA;KHK		Focal adhesion	0.00688435	2.10321	PDGFRB;PPP1R12A;PRKCB;ITGB4;PTEN;PRKCA;VAV1;VAV2;MAPK9;AKT2;AKT1;ITGA7;FLNC;PPP1R12B;DOCK1;PPP1R12C
PI3K-Akt signaling pathway	0.0832653	1.50006	VWF;ITGA2B;FN1;PPP2R5D;THBS1;PTK2;PPP2CB;VTN;COL4A1;COL4A3;IL3RA;SPP1;EIF4EBP1;KRAS;RAC1;TEK		cGMP-PKG signaling pathway	0.00714862	2.22327	GUCY1A1;GUCY1B1;PPP1R12A;PDE2A;ATP1A2;ATP1B2;ADCY5;GNA13;EDNRA;PLN;AKT2;PDE3A;AKT1;PRKG1
Metabolism of xenobiotics by cytochrome P450	0.085518	2.22222	HSD11B1;GSTO1;CYP1B1;UGT1A4;ADH6		MAPK signaling pathway	0.00748715	1.87397	PDGFRB;DAXX;IL1R1;PRKCB;MAX;TRADD;PRKCA;FGF2;RELA;NFKB1;NFKB2;MAPK9;MAPK11;AKT2;AKT1;IKBKG;FLNC;PRKACB;MAP4K4;MAP3K5;FGFR1
Pancreatic cancer	0.085518	2.22222	CDC42;RAC2;KRAS;POLK;RAC1		mTOR signaling pathway	0.00883439	2.23872	SEC13;PRKAA1;SEH1L;PRKCB;FZD7;PTEN;PRKCA;WDR24;RHEB;AKT2;DVL2;AKT1;DVL3
Leishmaniasis	0.0892666	2.19124	C3;HLA-DMA;HLA-DRB4;EEF1A2;HLA-DQB1		Thyroid hormone synthesis	0.00991812	2.89212	PRKCB;GNAS;PRKCA;ATP1A2;ATP1B2;PRKACB;DUOX2;ADCY5
Nicotinate and nicotinamide metabolism	0.0924798	2.95465	NADK2;PNP;NAPRT		Cell cycle	0.0108226	2.36115	SMAD2;SMAD3;STAG2;HDAC1;CHEK2;RAD21;ORC2;CDC16;SMC3;SMC1A;MAD1L1
Antigen processing and presentation	0.0930991	2.16112	HLA-DMA;HLA-DRB4;CTSL;HLA-C;HLA-DQB1		Salmonella infection	0.0112939	1.8952	TRADD;ACTR3B;RELA;NFKB1;MAPK9;MAPK11;TUBB2B;SNX18;CASP8;AKT2;AKT1;SNX9;RIPK1;IKBKG;EXOC5;FLNC;ACBD3;PFN2
Synaptic vesicle cycle	0.0930991	2.16112	ATP6V1A;ATP6V0A2;TCIRG1;VAMP2;ATP6V1F		Amyotrophic lateral sclerosis	0.0114959	1.7202	RANBP2;DAXX;POM121;SEC13;HNRNPA3;SEH1L;NUP133;NDUFA4;NDUFA10;GLE1;MAPK11;TUBB2B;ALS2;HNRNPA2B1;CHMP2B;SRSF3;NUP88;MATR3;NRBF2;TARDBP;RAE1;DNAL1;PFN2;MAP3K5
Chagas disease	0.0956709	1.97289	C3;C1QA;PPP2CB;SERPINE1;CCL2;KNG1		Apoptosis	0.0115143	2.23981	MAPK9;DAXX;CASP8;AKT2;TRADD;AKT1;RIPK1;IKBKG;NFKB1;RELA;MAP3K5;BOK
Diabetic cardiomyopathy	0.0987467	1.63806	G6PD;MPC1;GFPT2;RAC2;ATP5PO;SLC2A1;CD36;RAC1;GAPDH;AGT		GnRH signaling pathway	0.0118973	2.59614	MAPK9;MAPK11;CAMK2D;PRKCB;GNAS;PRKCA;PRKACB;CAMK2G;ADCY5
Pathways in cancer	0.10004	1.37105	GSTO1;TXNRD1;ITGA2B;CUL2;FN1;CUL1;SLC2A1;F2;AGT;KNG1;PTK2;CDC42;COL4A1;IL3RA;COL4A3;RAC2;HMOX1;KRAS;RAC1;POLK;CRK;IL13RA1		Signaling pathways regulating pluripotency of stem cells	0.0121287	2.2226	SMAD2;MAPK11;SMAD3;AKT2;FZD7;STAT3;DVL2;AKT1;DVL3;FGF2;FGFR1;JAK1
Lipid and atherosclerosis	0.129769	1.54121	CDC42;APOA1;CCL2;KRAS;VLDLR;CD36;RAC1;LBP;APOB;PTK2		Cocaine addiction	0.0128528	3.37544	GNAS;PRKACB;SLC18A2;RELA;NFKB1;ADCY5
Apelin signaling pathway	0.131625	1.69951	MYL4;GABARAPL2;GABARAPL1;SERPINE1;SPP1;KRAS;RYR3		NOD-like receptor signaling pathway	0.0139227	2.03539	RNASEL;STAT2;CARD9;ANTXR1;ATG12;NFKB1;RELA;MAPK9;MAPK11;CASP8;IFI16;RIPK1;IKBKG;JAK1
Autophagy	0.131625	1.69951	VMP1;GABARAPL2;PPP2CB;GABARAPL1;CTSL;KRAS;ATG13		Chemical carcinogenesis	0.0156706	1.86098	PRKCB;PTGES3;EPHX2;STAT3;AKR1C2;PRKCA;FGF2;RELA;NFKB1;ADCY5;HPGDS;GSTA3;AKT2;GNAS;AKT1;PRKACB;GSTM5
Pantothenate and CoA biosynthesis	0.135899	3.31433	BCAT1;PPCDC		Wnt signaling pathway	0.0158403	2.06184	CAMK2D;SMAD3;PRKCB;FZD7;PRKCA;SFRP4;MAPK9;SFRP2;TBL1XR1;DVL2;DVL3;PRKACB;CAMK2G
Tryptophan metabolism	0.13914	2.42345	CAT;CYP1B1;ACAT2		Choline metabolism in cancer	0.0163573	2.44965	PDGFRB;MAPK9;PRKCB;RHEB;AKT2;DGKQ;AKT1;PRKCA;PLPP2
Bile secretion	0.145258	1.85486	NCEH1;CA2;SLC2A1;UGT1A4;HMGCR		Growth hormone synthesis, secretion and action	0.0207613	2.22291	MAPK9;MAPK11;PRKCB;AKT2;STAT3;GNAS;AKT1;PRKCA;PRKACB;ADCY5
Fatty acid degradation	0.146358	2.36274	ACOX1;ACAT2;ADH6		Neurotrophin signaling pathway	0.0207613	2.22291	MAPK9;MAPK11;CAMK2D;AKT2;AKT1;FOXO3;CAMK2G;NFKB1;RELA;MAP3K5
Renin-angiotensin system	0.157424	2.99837	ATP6AP2;AGT		Rap1 signaling pathway	0.0215508	1.86728	PDGFRB;PRKCB;PRKCA;FGF2;VAV1;VAV2;ADCY5;ENAH;GNAO1;MAPK11;AKT2;GNAS;AKT1;PFN2;FGFR1
Sphingolipid signaling pathway	0.16226	1.67461	PPP2CB;RAC2;PPP2R5D;KRAS;RAC1;KNG1		Regulation of lipolysis in adipocytes	0.0218258	2.96119	AKT2;GNAS;AKT1;PRKACB;PRKG1;ADCY5
Other types of O-glycan biosynthesis	0.17636	2.14751	LFNG;COLGALT2;GALNT10		Chemokine signaling pathway	0.0220816	1.90851	PRKCB;STAT2;STAT3;FOXO3;NFKB1;VAV1;RELA;VAV2;ADCY5;PREX1;AKT2;AKT1;IKBKG;PRKACB
Proteoglycans in cancer	0.183961	1.44907	CDC42;VTN;CTSL;FN1;KRAS;RAC1;ANK1;THBS1;PTK2		Toll-like receptor signaling pathway	0.0231941	2.29422	MAPK9;MAPK11;CASP8;AKT2;AKT1;RIPK1;IKBKG;NFKB1;RELA
Intestinal immune network for IgA production	0.184111	2.09967	HLA-DMA;HLA-DRB4;HLA-DQB1		Human immunodeficiency virus 1 infection	0.0232324	1.84812	PRKCB;TRADD;LIMK1;PRKCA;SAMHD1;RELA;NFKB1;GNAO1;MAPK9;MAPK11;CASP8;AKT2;AKT1;RIPK1;IKBKG
Choline metabolism in cancer	0.185619	1.6946	PCYT1B;EIF4EBP1;RAC2;KRAS;RAC1		Thermogenesis	0.0241285	1.79843	SMARCE1;SMARCC1;KDM3A;PRKAA1;SMARCC2;NDUFA4;NDUFA10;ADCY5;MAPK11;RHEB;GNAS;PRKACB;COA7;PRKG1;MAP3K5;FGFR1
Sphingolipid metabolism	0.191951	2.05392	GALC;SMPD4;GBA2		Parathyroid hormone synthesis, secretion and action	0.0258694	2.24668	ARHGEF11;GNA13;PRKCB;PDE4D;GNAS;PRKCA;PRKACB;FGFR1;ADCY5
Tuberculosis	0.193393	1.46722	C3;HLA-DMA;RAB5C;HLA-DRB4;ATP6V0A2;TCIRG1;LBP;HLA-DQB1		Lipid and atherosclerosis	0.0259371	1.82011	CAMK2D;STAT3;PRKCA;VAV1;RELA;NFKB1;VAV2;MAPK9;MAPK11;CASP8;AKT2;AKT1;IKBKG;CAMK2G;MAP3K5
Thyroid hormone synthesis	0.200944	1.77488	TTR;TG;ALB;SERPINA7		Glucagon signaling pathway	0.0272858	2.22364	CAMK2D;PRKAA1;PDHA1;AKT2;GNAS;AKT1;PPP4R3A;PRKACB;CAMK2G
Rap1 signaling pathway	0.202054	1.41266	CDC42;ITGA2B;RAC2;KRAS;PRKD1;RAC1;TEK;CRK;THBS1		Insulin resistance	0.028756	2.20106	MAPK9;PRKAA1;PRKCB;AKT2;STAT3;PTEN;AKT1;NFKB1;RELA
Biosynthesis of unsaturated fatty acids	0.202057	2.51811	ACOX1;HACD4		Th1 and Th2 cell differentiation	0.0305367	2.30476	RBPJL;ZAP70;MAPK9;MAPK11;IKBKG;RELA;NFKB1;JAK1
Protein digestion and absorption	0.21269	1.60773	COL16A1;COL4A1;ELN;COL4A3;SLC16A10		Calcium signaling pathway	0.0316689	1.73347	PDGFRB;CAMK2D;CAMK1D;PDE1C;PRKCB;PRKCA;FGF2;EDNRA;PLN;PLCZ1;HRC;GNAS;ORAI1;PRKACB;CAMK2G;FGFR1
Sulfur relay system	0.221768	4.49351	MOCS2		Chronic myeloid leukemia	0.0317814	2.45389	SMAD3;HDAC1;AKT2;AKT1;IKBKG;RELA;NFKB1
Oxidative phosphorylation	0.228392	1.48892	ATP6V1A;COX15;ATP6V0A2;ATP5PO;TCIRG1;ATP6V1F		Oocyte meiosis	0.0338557	2.03504	MAPK11;CAMK2D;PLCZ1;CDC16;SMC3;SMC1A;PRKACB;CAMK2G;MAD1L1;ADCY5
Fanconi anemia pathway	0.232262	1.85208	REV1;POLK;ATR		Purine metabolism	0.0338557	2.03504	ENTPD1;GUCY1A1;GUCY1B1;PDE1C;IMPDH1;PDE4D;PDE2A;PDE3A;AK4;ADCY5
Human T-cell leukemia virus 1 infection	0.236353	1.35148	FDPS;HLA-DMA;HLA-DRB4;SLC2A1;HLA-C;KRAS;RAN;ATR;HLA-DQB1		IL-17 signaling pathway	0.0341128	2.25093	MAPK9;MAPK11;CASP8;TRADD;IKBKG;MUC5B;RELA;NFKB1
Glyoxylate and dicarboxylate metabolism	0.236366	2.24797	CAT;ACAT2		Phospholipase D signaling pathway	0.0350828	1.94507	PDGFRB;GNA13;SYK;RHEB;AKT2;DGKQ;GNAS;AKT1;PRKCA;PLPP2;ADCY5
beta-Alanine metabolism	0.236366	2.24797	ACOX1;CNDP1		Cholinergic synapse	0.0369431	2.09469	GNAO1;CAMK2D;PRKCB;AKT2;AKT1;PRKCA;PRKACB;CAMK2G;ADCY5
B cell receptor signaling pathway	0.240232	1.63607	IFITM1;RAC2;KRAS;RAC1		FoxO signaling pathway	0.0370416	2.0012	MAPK9;MAPK11;PRKAA1;SMAD3;AKT2;STAT3;PTEN;AKT1;FOXO3;ATG12
Drug metabolism	0.240919	1.52928	GSTO1;UGT1A4;HPRT1;ADH6;NME1		Dilated cardiomyopathy	0.0379627	2.19954	PLN;TPM4;ITGB4;GNAS;ITGA7;EMD;PRKACB;ADCY5
Insulin resistance	0.240919	1.52928	GFPT2;SLC2A1;CD36;PTPRF;AGT		Carbohydrate digestion and absorption	0.0385089	2.87636	PRKCB;AKT2;AKT1;ATP1A2;ATP1B2
Peroxisome	0.246949	1.61501	PEX16;GNPAT;ACOX1;CAT		Cytosolic DNA-sensing pathway	0.039281	2.54452	ADAR;RIPK1;IKBKG;POLR2H;RELA;NFKB1
Pyrimidine metabolism	0.248799	1.782	NT5C3A;PNP;NME1		Prostate cancer	0.0399926	2.17471	PDGFRB;AKT2;PTEN;AKT1;IKBKG;NFKB1;RELA;FGFR1
Pathogenic Escherichia coli infection	0.264039	1.33406	CDC42;TUBB6;CLDN7;BRK1;RAC1;F2;TUBB4A;GAPDH		Ras signaling pathway	0.0458493	1.67602	PDGFRB;PRKCB;PRKCA;RASAL3;FGF2;RELA;NFKB1;ZAP70;MAPK9;AKT2;AKT1;ABL2;IKBKG;PRKACB;FGFR1
ErbB signaling pathway	0.267331	1.55495	EIF4EBP1;KRAS;CRK;PTK2		Non-alcoholic fatty liver disease	0.0464709	1.84983	MAPK9;MAPK11;PRKAA1;CASP8;NDUFA4;AKT2;NDUFA10;AKT1;NFKB1;RELA;MAP3K5
Synthesis and degradation of ketone bodies	0.269064	3.49459	ACAT2		Progesterone-mediated oocyte maturation	0.0465114	2.10347	MAPK9;MAPK11;AKT2;CDC16;AKT1;PRKACB;MAD1L1;ADCY5
Colorectal cancer	0.274193	1.53591	RAC2;KRAS;POLK;RAC1		Autophagy	0.0478287	1.90605	MAPK9;PRKAA1;RHEB;AKT2;DAPK3;PTEN;AKT1;NRBF2;PRKACB;ATG12
Leukocyte transendothelial migration	0.276005	1.44465	CDC42;CLDN7;RAC2;RAC1;PTK2		Acute myeloid leukemia	0.0505998	2.37717	AKT2;STAT3;AKT1;IKBKG;RELA;NFKB1
Mineral absorption	0.282339	1.65661	TF;HMOX1;SLC30A1		Aldosterone-regulated sodium reabsorption	0.0587063	2.92634	PRKCB;ATP1A2;PRKCA;ATP1B2
Pentose and glucuronate interconversions	0.282483	1.96657	RPE;UGT1A4		Spinocerebellar ataxia	0.0605473	1.81949	RBPJL;NOP56;MAPK9;PRKCB;AKT2;TBPL2;AKT1;PRKCA;NRBF2;MAP3K5
Propanoate metabolism	0.282483	1.96657	ACOX1;ACAT2		Melanoma	0.06729	2.19651	PDGFRB;AKT2;PTEN;AKT1;FGF2;FGFR1
Epstein-Barr virus infection	0.28616	1.29934	HLA-DMA;HLA-DRB4;SNW1;HLA-C;ISG15;RAC1;POLK;HLA-DQB1		Non-small cell lung cancer	0.06729	2.19651	PRKCB;AKT2;STAT3;AKT1;PRKCA;FOXO3
Glycerolipid metabolism	0.290792	1.62796	LIPG;GPAT3;MGLL		Small cell lung cancer	0.0746891	1.99032	MAX;AKT2;PTEN;AKT1;IKBKG;RELA;NFKB1
Steroid hormone biosynthesis	0.290792	1.62796	HSD11B1;CYP1B1;UGT1A4		Tight junction	0.0762468	1.68469	MAPK9;DLG1;PRKAA1;CTTN;RAB13;MICALL2;CLDN1;PRKACB;ACTR3B;TJAP1;MAP3K5
Mucin type O-glycan biosynthesis	0.305488	1.85069	GALNT10;B4GALT5		Homologous recombination	0.07965	2.60944	RAD50;MRE11;RPA1;NBN
Tyrosine metabolism	0.305488	1.85069	MIF;ADH6		Coronavirus disease	0.0820406	1.55505	SYK;PRKCB;RPLP1;STAT2;STAT3;EIF2AK2;PRKCA;ADAR;RELA;NFKB1;MAPK9;MAPK11;IKBKG;JAK1
AMPK signaling pathway	0.312045	1.36885	PPP2CB;EIF4EBP1;PPP2R5D;CD36;HMGCR		Notch signaling pathway	0.0857995	2.23577	RBPJL;HDAC1;DVL2;DVL3;DTX2
Thyroid cancer	0.316941	1.79772	KRAS;POLK		VEGF signaling pathway	0.0857995	2.23577	MAPK11;PRKCB;AKT2;AKT1;PRKCA
Inflammatory bowel disease	0.324732	1.52262	HLA-DMA;HLA-DRB4;HLA-DQB1		Non-homologous end-joining	0.0927393	4.38351	RAD50;MRE11
Axon guidance	0.330784	1.25954	NTNG1;CDC42;EPHA8;RAC2;KRAS;RAC1;PTK2		Phosphatidylinositol signaling system	0.0928555	1.87925	PLCZ1;PRKCB;DGKQ;PTEN;PRKCA;PIP4K2C;SYNJ2
Human immunodeficiency virus 1 infection	0.331659	1.235	RAC2;CUL1;HLA-C;KRAS;RAC1;CRK;PTK2;ATR		Apelin signaling pathway	0.0977494	1.6998	SMAD2;GNA13;PRKAA1;SMAD3;AKT2;AKT1;NRF1;PRKACB;ADCY5
Aminoacyl-tRNA biosynthesis	0.333228	1.49837	RARS2;MARS2;CARS2		Amoebiasis	0.113266	1.77988	IL1R1;PRKCB;GNAS;PRKCA;PRKACB;NFKB1;RELA
Various types of N-glycan biosynthesis	0.339706	1.70037	MGAT4A;ALG3		Nucleotide excision repair	0.116959	2.24463	ERCC3;CETN2;RPA1;BIVM-ERCC5
Shigellosis	0.349008	1.19583	C3;CDC42;GABARAPL2;GABARAPL1;CUL1;RAC1;CRK;DOCK1;PTK2		Inflammatory bowel disease	0.117246	2.01156	SMAD2;SMAD3;STAT3;RELA;NFKB1
Fc epsilon RI signaling pathway	0.350201	1.45212	RAC2;KRAS;RAC1		Long-term potentiation	0.12879	1.94647	CAMK2D;PRKCB;PRKCA;PRKACB;CAMK2G
Bladder cancer	0.36223	1.61301	KRAS;THBS1		Breast cancer	0.134066	1.5758	AKT2;FZD7;DVL2;PTEN;AKT1;DVL3;FGF2;NFKB2;FGFR1
Central carbon metabolism in cancer	0.367125	1.40862	G6PD;SLC2A1;KRAS		Mitophagy	0.134749	1.91547	MAPK9;RHOT2;TAX1BP1;FOXO3;RELA
Thiamine metabolism	0.375126	2.24594	ACP1		Retrograde endocannabinoid signaling	0.138041	1.56438	GNAO1;MAPK9;MAPK11;PRKCB;NDUFA4;NDUFA10;PRKCA;PRKACB;ADCY5
Chemokine signaling pathway	0.381068	1.19084	CDC42;RAC2;CCL2;KRAS;RAC1;CRK;PTK2		GABAergic synapse	0.144733	1.74507	NSF;GNAO1;PRKCB;PRKCA;PRKACB;ADCY5
Longevity regulating pathway	0.386162	1.28408	CAT;EIF4EBP1;KRAS;ATG13		Nicotinate and nicotinamide metabolism	0.16248	2.26061	NMNAT1;QPRT;SIRT3
Human cytomegalovirus infection	0.392303	1.16023	RAC2;EIF4EBP1;HLA-C;CCL2;KRAS;RAC1;CRK;PTK2		Serotonergic synapse	0.165556	1.59426	GNAO1;PRKCB;GNAS;PRKCA;PRKACB;SLC18A2;ADCY5
p53 signaling pathway	0.392358	1.34805	SERPINE1;THBS1;ATR		Cushing syndrome	0.167506	1.48883	CAMK2D;FZD7;DVL2;GNAS;ORAI1;DVL3;PRKACB;CAMK2G;ADCY5
Vasopressin-regulated water reabsorption	0.395447	1.49756	RAB5C;VAMP2		Leukocyte transendothelial migration	0.170772	1.57927	MAPK11;PRKCB;PRKCA;THY1;CLDN1;VAV1;VAV2
ABC transporters	0.406345	1.46266	ABCB10;ABCB6		Estrogen signaling pathway	0.18184	1.49724	GNAO1;NCOA2;AKT2;KRT15;GNAS;AKT1;PRKACB;ADCY5
Phenylalanine metabolism	0.413114	1.965	MIF		Glutathione metabolism	0.192182	1.82016	HPGDS;GSTA3;IDH2;GSTM5
Chronic myeloid leukemia	0.417326	1.29245	KRAS;POLK;CRK		Legionellosis	0.192182	1.82016	CASP8;RELA;NFKB1;NFKB2
Fatty acid biosynthesis	0.431235	1.84931	MCAT		Leishmaniasis	0.193398	1.67525	MAPK11;PRKCB;RELA;NFKB1;JAK1
Other glycan degradation	0.431235	1.84931	GBA2		Endometrial cancer	0.200414	1.78636	AKT2;PTEN;AKT1;FOXO3
Viral carcinogenesis	0.436629	1.12336	C3;CDC42;SNW1;GSN;HLA-C;KRAS;RAC1		Pancreatic secretion	0.222408	1.50773	PRKCB;GNAS;PRKCA;ATP1A2;ATP1B2;ADCY5
Valine, leucine and isoleucine degradation	0.438446	1.36706	BCAT1;ACAT2		Neutrophil extracellular trap formation	0.224009	1.34865	MAPK11;CLCN5;SYK;PRKCB;HDAC1;AKT2;AKT1;PRKCA;NFKB1;RELA
Influenza A	0.43864	1.13681	FDPS;HLA-DMA;HLA-DRB4;CCL2;PLG;HLA-DQB1		Arachidonic acid metabolism	0.225705	1.69208	HPGDS;EPHX2;PTGES3;PTGES
Glycosaminoglycan degradation	0.448797	1.74648	GALNS		Proximal tubule bicarbonate reclamation	0.233297	2.29493	ATP1A2;ATP1B2
N-Glycan biosynthesis	0.459313	1.30996	MGAT4A;ALG3		Gastric cancer	0.244952	1.36896	SMAD2;SMAD3;AKT2;FZD7;DVL2;AKT1;DVL3;FGF2
One carbon pool by folate	0.465818	1.65448	MTHFD2		PI3K-Akt signaling pathway	0.250025	1.2185	PDGFRB;PRKAA1;SYK;ITGB4;PTEN;PRKCA;FOXO3;FGF2;RELA;NFKB1;RHEB;AKT2;AKT1;ITGA7;IKBKG;JAK1;FGFR1
Adrenergic signaling in cardiomyocytes	0.494175	1.08395	MYL4;PPP2CB;ACTC1;PPP2R5D;AGT		GnRH secretion	0.251751	1.60722	PRKCB;AKT2;AKT1;PRKCA
Histidine metabolism	0.498302	1.49675	CNDP1		Vasopressin-regulated water reabsorption	0.256055	1.76355	NSF;GNAS;PRKACB
Growth hormone synthesis, secretion and action	0.502422	1.0933	KRAS;IGFALS;CRK;PTK2		Colorectal cancer	0.259205	1.48841	SMAD2;MAPK9;SMAD3;AKT2;AKT1
Neurotrophin signaling pathway	0.502422	1.0933	CDC42;KRAS;RAC1;CRK		Cortisol synthesis and secretion	0.260571	1.58079	GNAS;ORAI1;PRKACB;ADCY5
Cardiac muscle contraction	0.505427	1.12256	MYL4;ACTC1;SLC9A7		Pathways of neurodegeneration	0.265509	1.17339	DAXX;CAMK2D;PRKCB;NDUFA4;FZD7;NDUFA10;PRKCA;NFKB1;RELA;MAPK9;MAPK11;TUBB2B;CASP8;ALS2;CHMP2B;DVL2;DVL3;NRBF2;TARDBP;CAMK2G;DNAL1;MAP3K5
Regulation of lipolysis in adipocytes	0.509429	1.18607	ABHD5;MGLL		Natural killer cell mediated cytotoxicity	0.268834	1.36155	ZAP70;SYK;PRKCB;SH2D1A;PRKCA;VAV1;VAV2
Gap junction	0.513101	1.10929	TUBB6;KRAS;TUBB4A		Sulfur relay system	0.278051	3.44058	MOCS3
Proximal tubule bicarbonate reclamation	0.513796	1.42865	CA2		Bile secretion	0.290007	1.41807	GNAS;ATP1A2;ATP1B2;PRKACB;ADCY5
RNA transport	0.513883	1.04763	POP4;EEF1A2;ELAC1;EIF4EBP1;PABPC1L;RAN		Hypertrophic cardiomyopathy	0.290007	1.41807	PRKAA1;TPM4;ITGB4;ITGA7;EMD
Hedgehog signaling pathway	0.519082	1.16405	CUL1;CSNK1G2		Parkinson disease	0.292578	1.2217	MAPK9;DAXX;TUBB2B;CAMK2D;NDUFA4;NDUFA10;GNAS;PRKACB;CAMK2G;SLC18A2;ADCY5;MAP3K5
Hypertrophic cardiomyopathy	0.528256	1.08368	ACTC1;ITGA2B;AGT		Amino sugar and nucleotide sugar metabolism	0.299832	1.60646	CYB5R1;GMDS;PMM1
Legionellosis	0.528607	1.14282	C3;EEF1A2		Valine, leucine and isoleucine degradation	0.299832	1.60646	IVD;ACSF3;AACS
Cellular senescence	0.528911	1.04056	SERPINE1;EIF4EBP1;HLA-C;KRAS;ATR		Glutamatergic synapse	0.303526	1.33937	GNAO1;PRKCB;GNAS;PRKCA;PRKACB;ADCY5
Endometrial cancer	0.538004	1.12236	KRAS;POLK		Butanoate metabolism	0.308119	1.85311	BDH2;AACS
Th1 and Th2 cell differentiation	0.543145	1.05922	HLA-DMA;HLA-DRB4;HLA-DQB1		Vibrio cholerae infection	0.321888	1.53794	GNAS;PRKCA;PRKACB
alpha-Linolenic acid metabolism	0.543366	1.30946	ACOX1		Inositol phosphate metabolism	0.33273	1.39693	PLCZ1;PTEN;PIP4K2C;SYNJ2
Notch signaling pathway	0.54727	1.10261	LFNG;SNW1		Ovarian steroidogenesis	0.332924	1.50582	GNAS;PRKACB;ADCY5
Kaposi sarcoma-associated herpesvirus infection	0.55007	1.00804	C3;GABARAPL2;GABARAPL1;HLA-C;KRAS;RAC1		Synthesis and degradation of ketone bodies	0.334536	2.67573	BDH2
Long-term depression	0.556406	1.08354	PPP2CB;KRAS		Huntington disease	0.338286	1.15643	HDAC1;NDUFA4;NDUFA10;CLTB;NRF1;MAPK9;TUBB2B;CASP8;TBPL2;POLR2C;NRBF2;POLR2H;DNAL1;MAP3K5
Folate biosynthesis	0.557471	1.25701	MOCS2		RNA polymerase	0.35243	1.66115	POLR2C;POLR2H
Maturity onset diabetes of the young	0.557471	1.25701	PKLR		Pertussis	0.360141	1.33851	MAPK9;MAPK11;RELA;NFKB1
TGF-beta signaling pathway	0.557759	1.03583	PPP2CB;CUL1;THBS1		Arrhythmogenic right ventricular cardiomyopathy	0.369277	1.32011	ITGB4;PKP2;ITGA7;EMD
Fatty acid elongation	0.571141	1.2086	HACD4		Bacterial invasion of epithelial cells	0.369277	1.32011	CTTN;CLTB;DOCK1;ACTR3B
Dilated cardiomyopathy	0.572088	1.01345	ACTC1;ITGA2B;AGT		Synaptic vesicle cycle	0.378405	1.3022	NSF;RAB3A;CLTB;SLC18A2
Ras signaling pathway	0.577053	0.977093	CDC42;RAB5C;RAC2;KRAS;RAC1;TEK;PLA1A		Fructose and mannose metabolism	0.381422	1.55382	GMDS;PMM1
FoxO signaling pathway	0.578376	0.989377	GABARAPL2;GABARAPL1;CAT;KRAS		Propanoate metabolism	0.395711	1.50518	SUCLA2;SUCLG1
Natural killer cell mediated cytotoxicity	0.578376	0.989377	RAC2;HLA-C;KRAS;RAC1		Herpes simplex virus 1 infection	0.428927	1.06097	DAXX;RNASEL;SYK;STAT2;TRADD;CARD9;EIF2AK2;NFKB1;RELA;CASP8;RHEB;AKT2;SRSF2;AKT1;SRSF3;SRSF4;IKBKG;SRSF5;ZNF577;SRSF6;JAK1
Lysine degradation	0.58302	1.03009	COLGALT2;ACAT2		Drug metabolism	0.432685	1.16915	HPGDS;GSTA3;IMPDH1;FMO3;GSTM5
Butanoate metabolism	0.584389	1.16378	ACAT2		African trypanosomiasis	0.437614	1.37595	PRKCB;PRKCA
mRNA surveillance pathway	0.586126	0.992011	PPP2CB;PPP2R5D;PABPC1L		Thiamine metabolism	0.457184	1.71966	AK4
GnRH secretion	0.591626	1.01343	SPP1;KRAS		Cardiac muscle contraction	0.459441	1.16045	TPM4;HRC;ATP1A2;ATP1B2
Hepatocellular carcinoma	0.594939	0.963351	GSTO1;TXNRD1;HMOX1;KRAS;POLK		Basal cell carcinoma	0.462561	1.2039	FZD7;DVL2;DVL3
Cortisol synthesis and secretion	0.600099	0.99729	NCEH1;AGT		Insulin signaling pathway	0.467178	1.10288	MAPK9;PRKAA1;RHEB;AKT2;AKT1;PRKACB
Tight junction	0.600206	0.957427	CDC42;PPP2CB;DLG2;CLDN7;RAC1		JAK-STAT signaling pathway	0.469529	1.08747	PDGFRB;AKT2;STAT2;STAT3;AKT1;PIAS1;JAK1
Ascorbate and aldarate metabolism	0.609672	1.08341	UGT1A4		Ubiquitin mediated proteolysis	0.488118	1.07802	UBE2Q1;UBE2Q2;CDC16;SAE1;MID1;PIAS1
Citrate cycle (TCA cycle)	0.609672	1.08341	ACLY		Alzheimer disease	0.507949	1.01998	NDUFA4;FZD7;NDUFA10;EIF2AK2;RELA;NFKB1;MAPK9;TUBB2B;CASP8;AKT2;DVL2;AKT1;DVL3;NRBF2;MAP3K5
Protein processing in endoplasmic reticulum	0.610623	0.945793	ERO1B;EDEM2;CUL1;YOD1;UBE2J2		Fatty acid biosynthesis	0.519649	1.41597	ACSF3
Acute myeloid leukemia	0.616645	0.966504	EIF4EBP1;KRAS		Renal cell carcinoma	0.523301	1.09411	EGLN1;AKT2;AKT1
Circadian rhythm	0.621731	1.04724	CUL1		AMPK signaling pathway	0.524902	1.04649	PRKAA1;RHEB;AKT2;AKT1;FOXO3
Galactose metabolism	0.621731	1.04724	GANC		ABC transporters	0.540911	1.11949	ABCD3;ABCC12
RNA polymerase	0.621731	1.04724	POLR1B		p53 signaling pathway	0.561631	1.03137	CASP8;CHEK2;PTEN
Retinol metabolism	0.62472	0.951811	UGT1A4;ADH6		Metabolism of xenobiotics by cytochrome P450	0.589119	0.988834	HPGDS;GSTA3;GSTM5
Toll-like receptor signaling pathway	0.626434	0.932789	SPP1;LBP;RAC1		Axon guidance	0.593021	0.962174	ENAH;CAMK2D;LIMK1;PRKCA;CAMK2G;EPHB3;NCK1
Adipocytokine signaling pathway	0.632661	0.937556	SLC2A1;CD36		Malaria	0.598466	1.00262	SDC2;SDC1
SNARE interactions in vesicular transport	0.644746	0.981686	VAMP2		Mismatch repair	0.608212	1.09387	RPA1
Th17 cell differentiation	0.64555	0.905741	HLA-DMA;HLA-DRB4;HLA-DQB1		Hippo signaling pathway	0.636838	0.918983	SMAD2;DLG1;SMAD3;FZD7;DVL2;DVL3
Salmonella infection	0.651073	0.907648	CDC42;TUBB6;RAB5C;BRK1;RAC1;TUBB4A;GAPDH		Peroxisome	0.640661	0.913446	ABCD3;EPHX2;IDH2
Melanoma	0.655698	0.897236	KRAS;POLK		Collecting duct acid secretion	0.667165	0.925393	SLC12A7
Non-small cell lung cancer	0.655698	0.897236	KRAS;POLK		Protein processing in endoplasmic reticulum	0.682131	0.874059	LMAN1;MAPK9;SEC13;EIF2AK2;RNF185;MAP3K5
Toxoplasmosis	0.675847	0.863969	HLA-DMA;HLA-DRB4;HLA-DQB1		ECM-receptor interaction	0.687485	0.848701	ITGB4;ITGA7;SDC1
Starch and sucrose metabolism	0.676674	0.897403	GANC		Mineral absorption	0.696888	0.829319	ATP1A2;ATP1B2
Glioma	0.677565	0.860229	KRAS;POLK		Viral myocarditis	0.696888	0.829319	CASP8;ABL2
Aldosterone-regulated sodium reabsorption	0.686666	0.87243	KRAS		Glycerolipid metabolism	0.705543	0.81522	DGKQ;PLPP2
Arrhythmogenic right ventricular cardiomyopathy	0.691506	0.837203	ACTN3;ITGA2B		Steroid hormone biosynthesis	0.705543	0.81522	STS;AKR1C2
Primary immunodeficiency	0.69635	0.848807	IGLL1		Cell adhesion molecules	0.70838	0.840351	CD8A;SDC2;SDC1;NCAM1;CLDN1
mTOR signaling pathway	0.703528	0.836672	ATP6V1A;EIF4EBP1;KRAS;ATP6V1F		Circadian rhythm	0.717257	0.80184	PRKAA1
Ribosome	0.722299	0.814771	MRPS14;RPSA;RPS12;MRPS18C		Lysine degradation	0.722234	0.788409	EHMT1;DHTKD1
Thyroid hormone signaling pathway	0.725472	0.797701	SLC2A1;SLC16A10;KRAS		TGF-beta signaling pathway	0.729585	0.792494	SMAD2;SMAD3;THSD4
Hippo signaling pathway	0.744507	0.788944	PPP2CB;DLG2;SERPINE1;AFP		SNARE interactions in vesicular transport	0.739404	0.751647	STX18
Insulin secretion	0.748185	0.747154	SLC2A1;VAMP2		Alcoholism	0.756642	0.800589	GNAO1;HDAC1;GNAS;PRKACB;SLC18A2;ADCY5
Chemical carcinogenesis	0.750249	0.807092	HSD11B1;GSTO1;EIF4EBP1;CYP1B1;UGT1A4;KRAS		DNA replication	0.769418	0.687112	RPA1
Osteoclast differentiation	0.755124	0.758866	TREM2;RAC1;OSCAR		Adherens junction	0.781186	0.696708	SMAD3;FGFR1
Glycosphingolipid biosynthesis	0.756269	0.713511	B3GNT2		Transcriptional misregulation in cancer	0.782596	0.774519	TAF15;EWSR1;MAX;HDAC1;NFKB1;RELA
Type II diabetes mellitus	0.763805	0.697619	PKLR		Protein digestion and absorption	0.784207	0.72083	COL14A1;ATP1A2;ATP1B2
Oocyte meiosis	0.764418	0.746743	PPP2CB;CUL1;PPP2R5D		Bladder cancer	0.811966	0.601066	DAPK3
Relaxin signaling pathway	0.764418	0.746743	COL4A1;COL4A3;KRAS		Tryptophan metabolism	0.819484	0.586376	DHTKD1
GABAergic synapse	0.764987	0.721278	GABARAPL2;GABARAPL1		Fat digestion and absorption	0.826701	0.572385	PLPP2
PD-L1 expression and PD-1 checkpoint pathway in cancer	0.764987	0.721278	CD274;KRAS		Type II diabetes mellitus	0.846671	0.534142	MAPK9
GnRH signaling pathway	0.785868	0.689431	CDC42;KRAS		Pyruvate metabolism	0.852802	0.522503	PDHA1
Salivary secretion	0.785868	0.689431	RYR3;VAMP2		Phagosome	0.860821	0.648581	COLEC12;TUBB2B;STX18;FCGR2B
Ovarian steroidogenesis	0.798135	0.627695	CYP1B1		Taste transduction	0.862686	0.571847	PDE1C;PRKACB
MAPK signaling pathway	0.805789	0.763535	CDC42;MKNK1;RAC2;KRAS;RAC1;TEK;CRK		Ether lipid metabolism	0.864341	0.50068	PLPP2
Aldosterone synthesis and secretion	0.809662	0.653354	PRKD1;AGT		Sphingolipid metabolism	0.864341	0.50068	PLPP2
Apoptosis	0.818017	0.676446	CTSL;IL3RA;KRAS		Arginine and proline metabolism	0.869767	0.490436	CKB
Pancreatic secretion	0.826972	0.627089	CA2;RAC1		Cysteine and methionine metabolism	0.869767	0.490436	DNMT3A
T cell receptor signaling pathway	0.835084	0.61473	CDC42;KRAS		MicroRNAs in cancer	0.874724	0.716282	PDGFRB;PRKCB;HDAC1;STAT3;DNMT3A;PTEN;PDCD4;PRKCA;NFKB1
Phospholipase D signaling pathway	0.839041	0.648253	KRAS;F2;AGT		Fanconi anemia pathway	0.889388	0.453327	RPA1
Spliceosome	0.845568	0.639367	HNRNPM;SNW1;HNRNPA1L2		Staphylococcus aureus infection	0.89716	0.516264	KRT15;FCGR2B
Thermogenesis	0.846614	0.689442	NDUFAF7;COX15;ATP5PO;KRAS;MGLL		Hedgehog signaling pathway	0.898062	0.436797	PRKACB
Ribosome biogenesis in eukaryotes	0.850286	0.59141	POP4;RAN		Pyrimidine metabolism	0.898062	0.436797	ENTPD1
Non-alcoholic fatty liver disease	0.860888	0.618175	CDC42;PKLR;RAC1		Glycerophospholipid metabolism	0.906734	0.500052	DGKQ;PLPP2
Basal cell carcinoma	0.861553	0.505891	POLK		Hematopoietic cell lineage	0.909735	0.494871	IL1R1;CD8A
TNF signaling pathway	0.864202	0.569786	CCL2;PGAM5		Prion disease	0.922508	0.629982	MAPK9;MAPK11;TUBB2B;NDUFA4;NDUFA10;NCAM1;PRKACB
Hepatitis C	0.866634	0.610083	PPP2CB;CLDN7;KRAS		Aminoacyl-tRNA biosynthesis	0.932243	0.369404	WARS2
Long-term potentiation	0.877913	0.475133	KRAS		Glycolysis / Gluconeogenesis	0.934955	0.363788	PDHA1
Renin secretion	0.885354	0.461111	AGT		Retinol metabolism	0.937559	0.35834	RDH13
Prolactin signaling pathway	0.888903	0.454404	KRAS		Antigen processing and presentation	0.958506	0.311639	CD8A
RIG-I-like receptor signaling pathway	0.888903	0.454404	ISG15		Lysosome	0.965938	0.380394	CLTB;AP3S1
Wnt signaling pathway	0.889975	0.576128	CUL1;RAC2;RAC1		Complement and coagulation cascades	0.968833	0.285565	SERPINA5
Endocytosis	0.891944	0.632955	CDC42;VPS29;RAB5C;TFRC;HLA-C		Oxidative phosphorylation	0.971329	0.365779	NDUFA4;NDUFA10
Inositol phosphate metabolism	0.898905	0.435403	MINPP1		Systemic lupus erythematosus	0.995975	0.178543	SNRPD3
Cell cycle	0.89913	0.513421	CUL1;ATR		Ribosome	0.998431	0.152203	RPLP1
cAMP signaling pathway	0.903726	0.590077	ACOX1;RAC2;PDE4B;RAC1		Olfactory transduction	0.998898	0.383597	CAMK2D;PDE1C;PDE2A;PRKACB;CAMK2G;PRKG1;NCALD
Gastric acid secretion	0.908008	0.417922	CA2		Cytokine-cytokine receptor interaction	0.999991	0.0806938	IL1R1
RNA degradation	0.916293	0.401786	PABPC1L		Neuroactive ligand-receptor interaction	0.999995	0.0696066	EDNRA
Dopaminergic synapse	0.917557	0.481626	PPP2CB;PPP2R5D
MicroRNAs in cancer	0.919429	0.6163	IGF2BP1;CYP1B1;HMOX1;KRAS;CRK;THBS1
Vascular smooth muscle contraction	0.919624	0.477925	PPP1R14A;AGT
NOD-like receptor signaling pathway	0.92085	0.527166	GABARAPL2;GABARAPL1;CCL2
Morphine addiction	0.942621	0.347998	PDE4B
Breast cancer	0.94389	0.431466	KRAS;POLK
Herpes simplex virus 1 infection	0.946001	0.637879	C3;C5;HLA-DMA;HLA-DRB4;EIF4EBP1;CCL2;HLA-C;CFP;ZNF486;HLA-DQB1
Gastric cancer	0.946727	0.425552	KRAS;POLK
IL-17 signaling pathway	0.947792	0.33672	CCL2
Circadian entrainment	0.952498	0.326147	RYR3
Prostate cancer	0.952498	0.326147	KRAS
Oxytocin signaling pathway	0.953235	0.411446	KRAS;RYR3
Inflammatory mediator regulation of TRP channels	0.95397	0.322767	KNG1
Neuroactive ligand-receptor interaction	0.953986	0.55836	C3;C5;PLG;F2;AGT;KNG1
Cushing syndrome	0.954443	0.408736	NCEH1;AGT
Progesterone-mediated oocyte maturation	0.95678	0.316214	KRAS
Viral protein interaction with cytokine and cytokine receptor	0.95678	0.316214	CCL2
Melanogenesis	0.95812	0.313036	KRAS
C-type lectin receptor signaling pathway	0.961896	0.303871	KRAS
NF-kappa B signaling pathway	0.961896	0.303871	LBP
JAK-STAT signaling pathway	0.962095	0.390711	IL3RA;IL13RA1
Parathyroid hormone synthesis, secretion and action	0.964223	0.298052	PDE4B
Glucagon signaling pathway	0.965332	0.295225	SLC2A1
Cholinergic synapse	0.971304	0.279322	KRAS
Serotonergic synapse	0.971304	0.279322	KRAS
Alcoholism	0.980023	0.339325	KRAS;SLC29A1
Transcriptional misregulation in cancer	0.983015	0.328507	POLK;PTK2
Estrogen signaling pathway	0.986536	0.229744	KRAS
Signaling pathways regulating pluripotency of stem cells	0.988858	0.219968	KRAS
Retrograde endocannabinoid signaling	0.990485	0.21243	MGLL
Necroptosis	0.993277	0.197528	PGAM5
Hepatitis B	0.993884	0.193817	KRAS
cGMP-PKG signaling pathway	0.994778	0.18793	KNG1
Cytokine-cytokine receptor interaction	0.994969	0.319447	IL3RA;CCL2;IL13RA1
Calcium signaling pathway	0.995477	0.261597	MCOLN1;RYR3

## Sheet: Table S10
Table S10. MsigDB analysis of proteins up or downregulated in COVID-19 vs. Controls
Term up	P-value	Odds Ratio	Genes		Term down	P-value	Odds Ratio	Genes
heme Metabolism	3.48427e-26	9.75931	USP15;TFRC;GYPC;EPB42;ABCB6;EPB41;DCUN1D1;SLC2A1;HBB;SLC4A1;HBD;C3;ALAD;HEBP1;PRDX2;SDCBP;CA1;UROD;CA2;AHSP;FBXO7;SNCA;MPP1;HBZ;DMTN;UROS;XPO7;SLC30A1;BPGM;ANK1;UBAC1;MYL4;RNF123;MINPP1;GCLC;KEL;HMBS;CAT;BLVRB;RHAG;HAGH;GCLM;RHCE;BLVRA;OSBP2		Myc Targets V1	7.55776e-09	4.02326	SET;SF3B3;HNRNPU;HNRNPR;U2AF1;FBL;SNRPD2;TRIM28;TRA2B;ORC2;SNRPB2;SNRPD3;AP3S1;NOP56;DDX18;SMARCC1;NPM1;SF3A1;HNRNPA3;PTGES3;HNRNPA2B1;SRSF2;SNRPG;SRSF3;ERH;HNRNPC;TARDBP;SNRPA
Coagulation	2.18075e-18	9.53009	C1QA;SERPINA1;CFH;PROS1;SERPINE1;CFI;PROZ;PLG;ITIH1;THBS1;C2;CPN1;C3;C8G;RAC1;A2M;FGA;GSN;VWF;F10;FGG;FN1;APOA1;GP1BA;F2;GP9;TF;APOC1;SERPING1;F13B;CFB		E2F Targets	5.28848e-05	2.87226	NOP56;MRE11;ATAD2;RPA1;HMGA1;CTCF;SMC3;SMC1A;PAN2;PNN;RAD50;PHF5A;UBR7;CHEK2;RAD21;TRA2B;BRMS1L;ORC2;SRSF2;LUC7L3;NBN
Xenobiotic Metabolism	1.19055e-13	6.01444	CRP;ITIH4;AHCY;PROS1;SERPINE1;LCAT;PLG;SERPINA6;ITIH1;HSD11B1;VTN;CA2;HMOX1;APOE;CD36;ACP1;HGFAC;GABARAPL1;F10;GSTO1;ARG1;GSS;DHPS;FABP1;GCLC;ACOX1;CAT;BLVRB;HPRT1;BCAT1;CFB		UV Response Dn	6.27044e-05	3.26933	PDGFRB;SMAD3;WDR37;IGFBP5;YTHDC1;SDC2;ATRX;PTEN;FHL2;PRKCA;SYNJ2;ADD3;NFKB1;VAV2;DLG1;SCAF8;CAP2
Complement	4.13858e-12	5.54111	C1QA;USP14;USP15;SERPINA1;CFH;SERPINE1;PCSK9;PLG;C4BPB;ITIH1;PLA2G7;C2;C3;LGALS3;PPP2CB;CTSL;CA2;CD36;F10;FN1;GP1BA;F2;CP;F5;GP9;F7;APOC1;SERPING1;CFB		G2-M Checkpoint	0.000429585	2.56313	SMARCC1;RBM14;SMAD3;YTHDC1;ATRX;HMGA1;HNRNPU;PRPF4B;CTCF;SMC1A;SFPQ;EWSR1;DKC1;RAD21;NCL;TRA2B;CHMP1A;SRSF2;SRSF10
mTORC1 Signaling	2.29616e-11	5.30963	TOMM40;TFRC;SLC2A1;GLRX;VLDLR;HMGCR;CFP;TM7SF2;STIP1;PNP;SC5D;G6PD;TXNRD1;IMMT;CCT6A;SQLE;ACLY;PSMA3;GCLC;P4HA1;MTHFD2;CTH;HMBS;PSMG1;HPRT1;ALDOA;BCAT1;GAPDH		Mitotic Spindle	0.0062702	2.12642	ARHGEF11;ARFGEF1;FARP1;NEDD9;SMC3;SMC1A;MID1;UXT;PREX1;RHOT2;DLG1;CTTN;ALS2;ARHGEF7;RAB3GAP1;NCK1
Fatty Acid Metabolism	8.08724e-06	3.8666	GABARAPL1;HSDL2;ADSL;UROS;MIF;PRDX6;ACAT2;ALAD;FABP1;LGALS1;UROD;CA2;ACOX1;CD36;ALDOA;MGLL;BLVRA		Protein Secretion	0.014447	2.50623	ARFGEF1;COPB2;LMAN1;SCRN1;VPS4B;DOP1A;COG2;GNAS;AP3S1
Reactive Oxygen Species Pathway	1.62776e-05	7.15818	PRDX2;G6PD;GCLC;SRXN1;TXNRD1;CAT;GLRX;GCLM;PRDX6		Epithelial Mesenchymal Transition	0.0144829	1.96925	PDGFRB;POSTN;TPM4;THY1;FGF2;FBLN2;SFRP4;EFEMP2;BASP1;CALD1;DPYSL3;SDC1;PDLIM4;PFN2;CAP2
Interferon Gamma Response	0.000163387	2.97268	CD274;SAMD9L;IFITM2;CFH;ISG15;IFI35;BPGM;PSMA3;HLA-DMA;PNP;PSMB2;MTHFD2;PSMA2;PDE4B;SERPING1;CCL2;CFB		Unfolded Protein Response	0.0369431	2.09469	NOP56;TTC37;NPM1;DKC1;CNOT2;EXOSC9;PARN;CXXC1;SDAD1
Glycolysis	0.000163387	2.97268	PRPS1;G6PD;ABCB6;RPE;TALDO1;GLRX;MIF;VLDLR;NOL3;NANP;PPP2CB;GCLC;P4HA1;CTH;ALDOB;ALDOA;IL13RA1		DNA Repair	0.0381117	1.91688	POM121;GTF2A2;ERCC3;CSTF3;CETN2;POLR2C;SNAPC4;TAF6;POLR2H;SRSF6;RAE1
Adipogenesis	0.00141434	2.58571	ORM1;TALDO1;IMMT;C3;ACLY;COL4A1;ACOX1;CAT;ATP5PO;ENPP2;STOM;APOE;CD36;ALDOA;MGLL		Angiogenesis	0.0539934	3.01795	POSTN;SERPINA5;VAV2;FGFR1
Myc Targets V1	0.00141434	2.58571	PRPS2;CUL1;UBE2L3;NME1;PSMA6;PSMA1;PSMB2;PSMA2;PSMB3;TCP1;HPRT1;CCT7;ACP1;CCT5;RAN		PI3K/AKT/mTOR Signaling	0.0588459	1.99452	SMAD2;MAPK9;PRKCB;STAT2;PTEN;AKT1;RIPK1;NCK1
Cholesterol Homeostasis	0.0019724	3.84475	LGALS3;FDPS;SQLE;SC5D;MVD;HMGCR;ACAT2;TM7SF2		Interferon Alpha Response	0.0928555	1.87925	NUB1;CASP8;STAT2;IRF2;TRIM25;EIF2AK2;ADAR
Bile Acid Metabolism	0.00786055	2.77082	PEX16;GNPAT;TTR;CAT;APOA1;GCLM;SERPINA6;SLC29A1;GC		Androgen Response	0.104837	1.81835	AKAP12;LMAN1;GUCY1A1;RAB4A;AKT1;IQGAP2;PIAS1
Hypoxia	0.00938069	2.20941	PKLR;SERPINE1;SLC2A1;GLRX;MIF;VLDLR;CP;NDST1;P4HA1;HMOX1;ALDOB;ALDOA;GAPDH		Myogenesis	0.104978	1.5441	GNAO1;SVIL;ITGB4;AKT2;FXYD1;HRC;ITGA7;NCAM1;CKB;LSP1;FGF2;EPHB3
KRAS Signaling Up	0.00938069	2.20941	SERPINA3;GYPC;CFH;ARG1;GFPT2;LAPTM5;GLRX;BPGM;HSD11B1;CA2;SPP1;APOD;CFB		Pperoxisome	0.12204	1.743	SMARCC1;STS;ABCD3;ERCC3;EPHX2;VPS4B;IDH2
Interferon Alpha Response	0.0102462	2.84777	IFITM1;SAMD9L;PSMA3;IFITM2;HLA-C;GMPR;ISG15;IFI35		Notch Signaling	0.134016	2.49486	FZD7;DTX2;PRKCA
Pperoxisome	0.0151744	2.63916	GNPAT;FDPS;TTR;ACOX1;ALB;CAT;SERPINA6;CLN8		Interferon Gamma Response	0.177002	1.40607	CASP8;STAT2;STAT3;IRF2;TRIM25;EIF2AK2;RIPK1;ADAR;SAMHD1;NFKB1;CMKLR1
Epithelial Mesenchymal Transition	0.0216872	2.02515	LRRC15;GLIPR1;LGALS1;COL16A1;COL4A1;ELN;SERPINE1;FN1;SPP1;PTX3;PVR;THBS1		Apical Junction	0.177002	1.40607	LIMA1;MAPK11;DLG1;SYK;ITGB4;AKT2;PTEN;THY1;IKBKG;FLNC;VAV2
UV Response Up	0.056515	1.91083	STIP1;APOM;TFRC;UROD;CA2;HMOX1;C4BPB;ALDOA;ATP6V1F		p53 Pathway	0.177002	1.40607	POM121;PMM1;ITGB4;FDXR;SDC1;FOXO3;RRP8;CDKN2AIP;DEF6;PITPNC1;ZFP36L1
IL-2/STAT5 Signaling	0.0894808	1.67307	GABARAPL1;PNP;AHCY;P4HA1;GSTO1;CA2;SNX14;IL3RA;SPP1;SLC39A8		Myc Targets V2	0.200414	1.78636	NOP56;DDX18;NPM1;TCOF1
Myogenesis	0.0917463	1.66418	MYL4;CKMT2;GABARAPL2;FDPS;GSN;ACTC1;ACTN3;APOD;CD36;NAV2		Allograft Rejection	0.277611	1.26984	ZAP70;NPM1;PRKCB;CD8A;AKT1;MTIF2;CSK;THY1;FCGR2B;NCK1
Angiogenesis	0.0986874	2.86497	VTN;SPP1;PTK2		UV Response Up	0.29635	1.28621	CYB5R1;SELENOW;CLTB;HNRNPU;RAB27A;CDC5L;POLR2H;MARK2
IL-6/JAK/STAT3 Signaling	0.131204	1.92302	IL3RA;HMOX1;CD36;A2M;IL13RA1		Apoptosis	0.314034	1.26079	PDGFRB;RHOT2;RNASEL;CASP8;FDXR;PDCD4;NEDD9;RELA
Apical Surface	0.153695	2.305	NTNG1;PCSK9;FLOT2		TGF-beta Signaling	0.365952	1.41702	SMAD3;HDAC1;LTBP2
Apical Junction	0.166631	1.48739	CD274;COL16A1;ACTC1;ACTN3;VWF;CLDN7;RAC2;MVD;PTK2		Adipogenesis	0.404539	1.13537	PHLDB1;IDH3G;EPHX2;G3BP2;PDCD4;ITGA7;SNCG;SUCLG1;ESYT1
Inflammatory Response	0.166631	1.48739	IFITM1;SERPINE1;CLEC5A;PDE4B;CCL2;KIF1B;GP1BA;PVR;ROS1		Estrogen Response Early	0.404539	1.13537	FARP1;SVIL;TUBB2B;OLFML3;KRT15;FHL2;ADD3;THSD4;PTGES
Apoptosis	0.229971	1.43286	LGALS3;GSN;CTH;HMOX1;SC5D;F2;PTK2		IL-6/JAK/STAT3 Signaling	0.459441	1.16045	HAX1;IL1R1;STAT2;STAT3
TGF-beta Signaling	0.232262	1.85208	FKBP1A;SERPINE1;THBS1		Bile Acid Metabolism	0.464008	1.12521	ABCD3;EPHX2;RBP1;IDH2;FDXR
Notch Signaling	0.259414	2.09789	LFNG;CUL1		Estrogen Response Late	0.547716	1.00264	FARP1;IDH2;PDCD4;CKB;ADD3;PTGES;SERPINA5;JAK1
Unfolded Protein Response	0.270081	1.45811	MTHFD2;FKBP14;POP4;EIF4EBP1;CCL2		Oxidative Phosphorylation	0.547716	1.00264	RHOT2;BDH2;PDHA1;SUCLA2;NDUFA4;IDH3G;IDH2;SUCLG1
Estrogen Response Late	0.277253	1.31301	SERPINA3;MOCS2;SERPINA1;CA2;BLVRB;HPRT1;SLC29A1;SLC2A8		Reactive Oxygen Species Pathway	0.587403	1.024	LSP1;SCAF4
Allograft Rejection	0.277253	1.31301	EIF5A;HLA-DMA;CCL2;CFP;F2;BCAT1;C2;NME1		Hypoxia	0.690347	0.871613	AKAP12;KDM3A;SDC2;CAVIN3;PRKCA;AK4;FOXO3
Hedgehog Signaling	0.305488	1.85069	PLG;VLDLR		Xenobiotic Metabolism	0.690347	0.871613	PMM1;IL1R1;GSTA3;PTGES3;AKR1C2;FMO3;PTGES
DNA Repair	0.317689	1.31199	NT5C3A;SDCBP;PNP;PDE4B;HPRT1;NME1		Glycolysis	0.690347	0.871613	COPB2;HAX1;SDC2;COG2;PKP2;SDC1;AK4
Protein Secretion	0.343972	1.36825	TOM1L1;GALC;KIF1B;ARFIP1		Fatty Acid Metabolism	0.760329	0.785014	PDHA1;SUCLA2;IDH3G;SUCLG1;NBN
KRAS Signaling Dn	0.42151	1.141	LFNG;C5;ITIH3;TG;ACTC1;SERPINA10;GP1BA		Hedgehog Signaling	0.769418	0.687112	THY1
Mitotic Spindle	0.580088	0.9764	CDC42;GSN;EPB41;KATNB1;KIF1B;KNTC1		Wnt-beta Catenin Signaling	0.819484	0.586376	DVL2
TNF-alpha Signaling via NF-kB	0.584992	0.971316	GFPT2;SERPINE1;PDE4B;CCL2;PTX3;B4GALT5		Apical Surface	0.833631	0.559044	THY1
Estrogen Response Early	0.584992	0.971316	CLDN7;SLC2A1;UNC119;BLVRB;NAV2;RETREG1		TNF-alpha Signaling via NF-kB	0.90497	0.614576	SMAD3;CCNL1;RELA;NFKB1;NFKB2
E2F Targets	0.584992	0.971316	PRPS1;TFRC;MTHFD2;PAICS;RAN;NME1		mTORC1 Signaling	0.90497	0.614576	IGFBP5;FDXR;RPA1;AK4;ADD3
Oxidative Phosphorylation	0.584992	0.971316	MPC1;COX15;ATP5PO;IMMT;TCIRG1;ATP6V1F		Inflammatory Response	0.90497	0.614576	IL1R1;EIF2AK2;RELA;NFKB1;CMKLR1
Androgen Response	0.599866	0.971456	ADAMTS1;DBI;HMGCR		KRAS Signaling Up	0.90497	0.614576	AKAP12;GUCY1A1;AKT2;PTBP2;CMKLR1
Spermatogenesis	0.602182	0.958968	PGS1;HBZ;TALDO1;PSMG1		Coagulation	0.917059	0.53297	ARF4;S100A13;CRIP2
PI3K/AKT/mTOR Signaling	0.632884	0.923596	MKNK1;SLC2A1;RAC1		IL-2/STAT5 Signaling	0.987203	0.365922	GUCY1B1;SNX9;PLEC
UV Response Dn	0.652669	0.8969	SERPINE1;VLDLR;KALRN;MGLL		Complement	0.987608	0.364046	IRF2;S100A13;RBSN
Pancreas Beta Cells	0.714831	0.805195	PKLR		heme Metabolism	0.987608	0.364046	MKRN1;FOXO3;TNRC6B
Wnt-beta Catenin Signaling	0.73219	0.765838	CUL1		KRAS Signaling Dn	0.987608	0.364046	CAMK1D;KRT15;SNCB
Myc Targets V2	0.837992	0.55041	RABEPK
p53 Pathway	0.868654	0.638779	TCN2;HMOX1;STOM;RPS12
G2-M Checkpoint	0.986336	0.315102	SQLE;CUL1

## Sheet: Table S11
Table S11. Cell Atlas analysis of up or downregulated proteins in COVID-19 vs. Control
Term up	P-value	Odds Ratio	Genes		Term down	P-value	Odds Ratio	Genes
Liver	1.06778e-26	5.04966	SERPINA3;ORM1;FCN3;PGLYRP2;SERPINA1;SERPINA10;C4BPA;GPT;C4BPB;SERPINA6;RABEPK;KHK;LFNG;C8G;C1RL;FLOT1;CYP1B1;LBP;HGFAC;FGA;GSTO1;AHSG;SERPINF2;FGG;APOA1;ALG3;F2;F5;F7;SERPING1;IGFALS;ALDOB;MASP1;HAGH;CFB;GPLD1;CUTA;ITIH4;COLEC11;ITIH3;CFH;SLC43A1;PON1;AFM;LCAT;PLG;HPR;A1BG;ITIH1;KNG1;CPN2;ADH6;C2;CPN1;HSD11B1;C3;HPX;VTN;TTR;APOM;EIF4EBP1;APOF;APOE;GC;PKLR;F10;AMBP;RARRES2;APOC4;CYHR1;PRDX6;AGT;TF…		CD4+ Tcells	5.26678e-08	2.53005	DENND1C;DIDO1;OSGEPL1;TRADD;GIMAP2;KRI1;CASP8;UBE2Q2;NFRKB;CDK5RAP3;DENND2D;MBNL1;WDR37;ANGEL2;ATRX;NOSIP;PRPF4B;ZAP70;LUC7L3;C19ORF66;ZNF512;CUL9;UHRF2;MAX;CXXC1;PBXIP1;ADD3;RELA;ZFP36L2;RHOT2;STK38;G3BP2;RIPK1;ARGLU1;MDN1;NKTR;ARFGEF1;HNRNPA3;SYNRG;DEF6;PAN2;HNRNPM;DLG1;PDCD4;ESYT1;CNOT8;TARDBP;MPHOSPH8;TNRC6B
CD71+ EarlyErythroid	1.16693e-20	4.55933	TFRC;SRXN1;SLC2A1;HBB;SLC4A1;HBD;ALAD;HEBP1;CA1;PNP;UROD;CA2;CHAC2;CD36;ACP1;FBXO7;TBC1D22B;HBZ;TALDO1;YOD1;SLC30A1;BPGM;ANK1;MYL4;RNF123;MINPP1;OBSCN;KEL;HMBS;CAT;BLVRB;HAGH;SLC29A1;TTPAL;RHCE;OSBP2;PRPS1;USP14;USP15;ABCB6;EPB42;GYPC;EPB41;SLC43A1;DCUN1D1;GMPR;NPL;PRDX2;STOM;AHSP;PSMF1;SNCA;MPP1;SLC14A1;UROS;XPO7;C9ORF40;PRDX6;UBAC1;RPIA;GCLC;ABCB10;UBE2O;RHAG;GCLM		CD8+ Tcells	3.64761e-07	2.311	DENND1C;DIDO1;RBM25;FMR1;GIMAP2;CASP8;GOLGA1;UBTF;NFRKB;CDK5RAP3;DENND2D;DAXX;MBNL1;WDR37;SNRPN;ACTR5;ANGEL2;COG2;NOSIP;PRPF4B;SFPQ;PSPC1;CD8A;C19ORF66;TRIM56;UHRF2;MAX;SDR39U1;PBXIP1;NRF1;ADD3;MALT1;ARHGAP12;RHOT2;TCOF1;STK38;RIPK1;NKTR;HNRNPA3;FBXO38;SYNRG;SH2D1A;RSRC2;DEF6;PAN2;CDC16;PDCD4;ESYT1;TARDBP;PPIL4;MPHOSPH8
Fetalliver	1.23523e-15	8.91402	SERPINA1;ITIH2;PROS1;FGL1;CFI;AFM;AFP;SERPINA7;KNG1;ADH6;C5;APOM;APOB;GC;FGB;FGA;HBZ;ARG1;FGG;YOD1;CP;F5;F7;CPS1;ALB;F13B;OTC		CD34+	1.25876e-06	2.18742	TP53RK;NVL;ZMYND8;HNRNPU;THUMPD3;HNRNPR;SMC3;PNN;HPGDS;ZMYM4;SNAPC4;NFRKB;CTNNBL1;NCOA2;SMARCC1;RBM14;NUP133;PRPF4B;PPHLN1;RUFY1;SLTM;ALS2;EWSR1;DKC1;ZNF512;HNRNPH3;WDFY2;SNRPC;SNRPA;KHDRBS1;SET;SF3B3;UHRF2;DHX9;DDX1;U2AF1;CDKN2AIP;TAF5L;BCLAF1;TRA2B;GAR1;RBM10;NOP56;CPSF7;CPSF6;TAF15;INTS3;RPP40;YLPM1;SNUPN;PHF5A;MPHOSPH6
CD105+ Endothelial	0.0012336	2.12416	PRPS1;TFRC;DCUN1D5;PKLR;UROS;C20ORF27;HBB;ANK1;THG1L;MYL4;CCT6A;HEBP1;PRDX2;MINPP1;SNW1;HMOX1;BLVRB;CHAC2;PSMG1;CD36;SLC29A1;GCLM;BLVRA		CD56+ NKCells	5.62416e-06	2.00672	ARHGAP9;PLEKHF1;DDX46;TCF25;EHMT1;ZCCHC17;GPATCH8;PITPNC1;CCAR1;PREX1;UBE2Q1;UBE2Q2;GATAD1;IKBKG;NBN;CCDC93;JAK1;NCK1;DENND2D;DAXX;PPP1R12A;RBM15;ATRX;TRNAU1AP;ATG12;ZAP70;ZC3H11A;EHBP1L1;WDFY1;C19ORF66;MAD1L1;RBM22;RBM8A;CXXC1;NEDD9;NRF1;IQGAP2;ADD3;BCLAF1;IFI16;ZMAT2;STK38;SAP18;RIPK1;NCAM1;SMAD2;ARFGEF1;KLHDC4;PLEKHA1;WTAP;SYNRG;SH2D1A;RAB27A;ARHGAP30;PTPN9;ESYT1
SmoothMuscle	0.00456789	1.96172	EIF5A;MCFD2;COL16A1;KDELR1;FKBP14;GFPT2;TXNRD1;SERPINE1;FN1;THBS1;MRPL52;FKBP1A;GLIPR1;TUBB6;LGALS1;P4HA1;PLS3;CCL2;KDELR2;PTX3;BCAT1		721 B lymphoblasts	1.40331e-05	1.6569	CLIC6;PPP1R10;FBXO28;NKAP;HNRNPU;CHD4;HNRNPR;SMC3;RRP8;GLE1;SART3;CHEK2;TLK2;BLNK;NBN;EMD;DDX18;TSFM;SMARCC1;ENTPD1;RBM14;NCOA5;TPM4;LIX1L;MED8;CASK;PRPF40A;MASTL;SMC1A;ATG12;FTSJ3;SFPQ;PRPF6;HNRNPUL1;EWSR1;DKC1;NCL;XRN2;SNRPG;SNRPC;TRIM56;KHDRBS1;SET;SF3B3;DHX9;PNKP;CSTF3;SRRT;PARN;WDR61;WDR24;GTF2E1;GIGYF2;MALT1;FXR1;SNX4;TCOF1;IFI16;RBBP4;UBR7;EXOSC9;RAD21;ZBED1;LPXN;SNRPB2;POLR2H;ABCF1;ATAD1;…
Leukemia promyelocytic-HL-60	0.0119873	3.38912	MRS2;EIF5A;SLC4A7;RPE;CEPT1;TFB1M		CD19+ BCells(neg. sel.)	5.48752e-05	2.21618	NKAP;AFF3;RRP8;MALT1;YY1;UXT;SNX3;ZMYM2;IFI16;RBMX2;TRA2B;NUP88;MAP4K4;SF3A1;SF3A2;PPP1R12A;SMAD3;SYK;WTAP;PRKCB;UTP3;PLEKHA2;CARD9;PIAS1;VAV2;RABEP2;PSPC1;CHMP2B;BTK;TRIM38;PPIG;ACBD3;EAPP;CARD11
Lung	0.0238052	1.79677	C1QA;PPP1R14A;FCN3;GSN;VWF;TIE1;ITLN1;LRRC32;MCOLN1;MCAT;PTPRB;FLOT1;TEK;A2M;MGLL;HLA-DQB1		SmoothMuscle	0.000712529	2.04798	ARF4;COPB2;TULP3;LTBP2;FGF2;LMAN1;EFEMP2;ZMYM4;CALD1;SH3BP4;PTGFRN;SNX7;NPM1;POSTN;SMAD3;TPM4;DAPK3;YIPF5;VPS37A;NAV1;ENAH;CTTN;RAB13;WDFY1;FKBP9;DBN1;PTGES;RAI14
BronchialEpithelialCells	0.0277776	1.79759	GLRX3;ANXA3;TREM2;HMGCR;UCHL3;THBS1;FKBP1A;TOM1L1;SQLE;TUBB6;GCLC;TMBIM1;EIF4EBP1;PLS3;CNIH4		Uterus	0.00688435	2.10321	SVIL;IGFBP5;COL14A1;SYNPO2;PAWR;TULP3;ASPN;ZFP36L1;TTC28;SFRP4;EDNRA;PLN;CALD1;RAB11FIP2;PPP1R12B;SLC18A2
Ovary	0.0369161	3.41184	PRPS2;CFH;ADAMTS1;USP34		BDCA4+ DendriticCells	0.00921606	1.63219	CTDP1;STX18;AKAP8;MIA3;KIAA0100;SAMHD1;DHTKD1;YY1;GNA13;ZFYVE26;RHOT2;WDR70;MICAL1;G3BP2;BLNK;LPXN;SNX9;CMKLR1;OFD1;SYK;CMTM3;UTP3;STAT2;HPS5;ERCC3;PTK7;ZC3H11A;EXOC5;WDFY2;CNOT8;CARD11
Fetallung	0.0369161	3.41184	MYL4;FGL1;ELN;MEOX2		Colorectaladenocarcinoma	0.0136669	1.78909	TAF15;ITGB4;NONO;HMGA1;NRF1;ZFP36L1;MYO1D;TRIM28;RHEB;SLMAP;RBP1;GATAD1;MICALL2;TAF6;SAE1;NFRKB;OBSL1;SCN4B;PDLIM4;PLEC
721 B lymphoblasts	0.0373834	1.30019	MRS2;SRXN1;MRPS14;DBI;IFI35;APEH;TFB1M;PFAS;PPCDC;IPO5;THG1L;UBE2L3;SACS;KNTC1;ACP1;ADSL;MARS2;DDX55;BOLA1;NUTF2;RABGGTB;WDR77;PSMA5;GNPAT;PSMA3;PSMA1;MTHFD2;PSMA2;CLPP;TCP1;B3GNT2;MVD;TMEM126B;BCAT1;PLA1A;PRPS1;USP14;TOMM40;AHCY;COX15;HMGCR;ACAT2;STIP1;PRPSAP2;PSMB2;APOL1;CCT7;CCT5;FDPS;IMMT;PAICS;CCT6A;SQLE;MKLN1;TTLL4;CTH;CARM1;SLC25A32;UBE2K;RAN		WholeBlood	0.0151041	1.5664	RNASEL;MAX;VPS4B;FAM129A;PTEN;PBXIP1;GIMAP4;LSP1;TOR1AIP1;PITPNC1;OGFRL1;STK38;NRBF2;NBN;RBM7;EGLN1;OSBPL8;NCOA2;PPP1R12A;RAB27A;VAV1;RUFY1;DOK1;RYBP;IMPDH1;STK17B;SP3;EHBP1L1;IRF2;TRIM38;CNOT8
colon	0.0576761	1.68127	HSDL2;COL16A1;CDC42BPG;ITLN1;RNASE4;GDPD3;FABP1;LGALS3;CEACAM1;ETNK1;CLDN7;ARFIP1;UBE2K		Pituitary	0.0188032	2.54843	GOLGA2;HNRNPUL2;ZNF428;LIMK1;ARL1;GNAS;IFT46;HTATSF1
CD14+ Monocytes	0.136941	1.37943	USP3;STXBP2;TALDO1;C20ORF27;GLRX;IFI35;TCIRG1;CFP;PLA2G7;GLIPR1;CYP1B1;HMOX1;CD68;CARS2;BLVRA;IL13RA1		pineal day	0.0202078	1.45497	DIDO1;RBM8A;FBXO28;CEP164;ARL1;LMOD1;DCAF8;LENG8;MIA3;GTF2E1;CAMSAP1;SHF;FXR1;ZMYM2;ZMYM4;CHN2;ZNF326;CKB;MAP3K5;CLASP2;ATAD1;ARHGEF11;GRIPAP1;PDHA1;SMAD3;RHBDD2;PDE4D;USP22;ATRX;PDE2A;FNDC3A;ATP1B2;MID1;TMEM231;TAX1BP1;TERF2IP;CRELD1;ASTN2;RAB3GAP1
PancreaticIslet	0.180256	1.61702	TOM1L1;CRP;SERPINA3;FICD;SPP1;VLDLR		Leukemia promyelocytic-HL-60	0.0367284	2.5901	KHDRBS1;CASP8;SEH1L;MFAP1;AP3S1;SMC3
CardiacMyocytes	0.224157	1.32474	EIF5A;TXNRD1;SERPINE1;CAT;FN1;STOM;KRAS;TEK;COPS8;PVR;THBS1		pineal night	0.0680009	1.33257	PDE1C;RBM8A;FBXO28;CEP164;LMOD1;MIA3;GTF2E1;CAMSAP1;NCALD;ZMYM2;ZC3H7B;CHN2;ZNF326;PIP4K2C;ZSCAN18;RANBP2;ARHGEF11;GRIPAP1;FZD7;PDE4D;USP22;PDE2A;FNDC3A;ATP1B2;PTBP2;PIAS1;TMEM231;GOLGB1;TAX1BP1;TERF2IP;HNRNPH2;CRELD1;ASTN2;IFT46;RAB3GAP1
OlfactoryBulb	0.253706	1.59448	COL16A1;CYP1B1;APOD;DOCK1		PrefrontalCortex	0.0686142	1.37997	RAB3A;ATP1A2;THY1;ADD3;SCAMP5;COL4A3BP;EPB41L1;TRIM3;RAB11FIP2;SNCB;PRKACB;CAMK2G;CAP2;MAP4K4;TTC37;SMARCC2;PRKCA;ANK2;ANK3;CORO2B;TJAP1;DLG1;CTTN;FKBP8;MRVI1;SSBP3;RAB3GAP1;FGFR1
Lymphoma burkitts(Daudi)	0.259053	1.42131	BRIX1;ISG15;SLC25A32;PFAS;TBC1D22B;IPO5		Leukemialymphoblastic(MOLT-4)	0.0997912	1.75761	SF3A1;UBR7;SH2D1A;ATAD2;CPNE1;RALY;LZTFL1;LUC7L2
CingulateCortex	0.270952	2.03011	TMEM62;CFB		Fetalbrain	0.101494	1.42032	FARP1;TTC33;ATRX;CASK;ANK2;NAV1;DCLK1;CAMSAP1;PTBP2;TTC28;TUBB2B;PTPRZ1;DPYSL3;ZNF428;NCAM1;SSBP2;DBN1;CLASP2
WholeBlood	0.324231	1.14427	PLEKHG3;G6PD;RAB5C;IFITM2;STXBP2;HLA-C;GLRX;ABHD5;NPL;CFP;LYST;PGS1;GP9;SDCBP;ACOX1;FLOT2;ARFIP1;IL13RA1		FetalThyroid	0.122955	1.97848	SRRM2;CAMK2D;SDC2;TULP3;PBXIP1
Adipocyte	0.325803	1.26685	ACLY;FN1;RNASE4;DBI;MVD;COPS8;PRDX6		Thymus	0.134749	1.91547	CD8A;SH2D1A;RALY;ARHGEF7;SSBP2
pineal night	0.33914	1.11415	ATP6V1A;GABARAPL2;GABARAPL1;HSDL2;COL16A1;PARM1;CHD9;PROS1;NOL3;SLC5A3;GBA2;RYR3;NME1;ACLY;TMX2;MAP2;ENSA;TMEM68;COL4A3;PRR16;KIF1B;TMEM38B;VAMP2		OccipitalLobe	0.16248	2.26061	DLG1;C1ORF21;PRKACB
small intestine	0.368865	1.1879	FABP1;MOCS2;COL16A1;CPS1;ACOX1;ITLN1;DNASE1;OTC		Adipocyte	0.187864	1.41234	PDGFRB;TPM4;OLFML3;DPT;ITGA7;AKR1C2;FKBP9;PODN;FBLN2;APPL2
pineal day	0.392013	1.07979	ATP6V1A;GABARAPL2;HSDL2;COL16A1;PARM1;CHD9;GSS;CYHR1;NOL3;SLC5A3;GBA2;RYR3;NME1;ACLY;TF;MAP2;ENSA;COL4A3;PRR16;KIF1B;TMEM38B;VAMP2;PPFIA2		Wholebrain	0.252021	1.27052	SCAMP5;GNAO1;PMM1;CLTB;CASK;THY1;CRYM;ACTR3B;CAMK2G;AACS;CAP2;RNF41
MedullaOblongata	0.448797	1.74648	NANP		CerebellumPeduncles	0.306618	1.2983	BRSK2;ALS2;FZD7;LARP7;ARHGEF10L;ERC1;AFF3
Bonemarrow	0.479721	1.25743	CEACAM1;HBB		colon	0.33484	1.17644	SVIL;PRKAA1;PLN;FUBP3;GMDS;SYNPO2;SLMAP;PKP2;ARL1;PDCD4;LIN7C;MID1
Heart	0.517373	1.01625	PLEKHG3;C1QA;FDPS;PPP2R5D;FRMD4B;NOL3;MYL4;CKMT2;PRDX2;ACTC1;MASP1;ALDOA;CD68		UterusCorpus	0.353172	1.29554	SCARA3;CLCN5;TRIM3;ANTXR1;MDN1
CD33+ Myeloid	0.527129	1.0027	PEX16;TOR2A;USP15;HLA-DRB4;USP3;C20ORF27;ABHD5;TCIRG1;CFP;LYST;F5;CDC42;GALNS;GLIPR1;MKNK1;CLEC5A;CYP1B1;CD36;CARS2;BLVRA;IL13RA1		SubthalamicNucleus	0.369277	1.32011	PURB;DVL3;SYNJ2;SDK2
Leukemia chronicMyelogenousK-562	0.534841	1.04747	SQLE;HBZ;HBE1;UBE2L3		CingulateCortex	0.381422	1.55382	GNAO1;ABCC12
Hypothalamus	0.579144	1.00262	ENPP2;CNDP1;PTK2		Heart	0.392166	1.0931	PLEKHF1;IDH3G;ZMYND8;DAPK3;IDH2;YLPM1;FHL2;CRIP2;DOK1;PLN;TMEM159;SLCO3A1;CTTN;IVD;HRC;ITGA7;FLNC;FOLR2
UterusCorpus	0.586126	0.992011	NTNG1;DNAH3;PTPRB		Spinalcord	0.40894	1.20441	TBC1D9B;SAP18;PBXIP1;SYNJ2;ARHGAP12
FetalThyroid	0.608439	0.981657	MYL4;TG		GlobusPallidus	0.420262	1.29016	PURB;YTHDC1;MARK2
Spinalcord	0.632884	0.923596	TF;SPP1;TREM2		Lymphoma burkitts(Raji)	0.447453	1.06277	SRRM2;LUZP1;WDR18;NEK6;HMGA1;PAWR;LENG8;DTX2;SRRM1;NFKB2;DUSP22;CASP8;HNRNPUL1;SNAPC4;FGFR1
Thyroid	0.654886	0.915102	PRPSAP1;GNPTG;MCFD2;GSN;TG;LIPG;ATP6AP2;PLS3;SMC5;FRMD4B;SLC5A3		Lymphoma burkitts(Daudi)	0.481166	1.08618	SMARCC1;NPM1;SET;CASP8;NBN;BAZ1B
OccipitalLobe	0.666363	0.923845	ENPP2		Adrenalgland	0.483204	1.16494	EPB41L1;GSTA3;FDXR
retina	0.667861	0.888012	PRPSAP1;RERE;ENPP2;CYP1B1;UNC119;PI16		Ovary	0.49091	1.23457	IGFBP5;CALD1
Lymphnode	0.686666	0.87243	GP1BA		Kidney	0.501931	1.06205	FARP1;JPH2;RBP5;BDH2;STK38;SUCLG1
SubthalamicNucleus	0.691506	0.837203	GP1BB;STXBP5L		retina	0.506398	1.0366	CLIC6;SFRP4;IGFBP5;OLFML3;CIRBP;PPP1R12B;PPP1R12C;CAMSAP1;FGFR1
Thalamus	0.704946	0.815373	PPP2R5D;CNDP1		DorsalRootGanglion	0.523301	1.09411	PURB;SDK2;CNTNAP4
Placenta	0.708563	0.874835	CHSY1;COL4A1;ENSA;HBE1;FN1;SLC2A1;SLC39A8;GLRX;BPGM;PLTP;PTPRF		CD33+ Myeloid	0.535752	0.996336	TBC1D9B;IGHMBP2;SAMHD1;TOR1AIP1;BCLAF1;COL4A3BP;NKIRAS2;CHMP1B;TRA2B;TRIM25;IKBKG;CCNL1;SLC12A7;NCOA2;SYK;CARD9;RAB27A;PIAS1;DIAPH2;ARHGAP30;IMPDH1;STK17B;SP3;EHBP1L1;TRIM38;WDFY2;PLEC
Leukemialymphoblastic(MOLT-4)	0.709625	0.818638	KNTC1;MASP1;BAHCC1		Leukemia chronicMyelogenousK-562	0.554201	1.01111	GOLGA2;DNAJC2;SF3A2;CRADD;GATAD1
TrigeminalGanglion	0.726676	0.820929	FKBP1A;SNX16;LLPH;GP5;GPLD1		Appendix	0.57558	0.986087	CLCN5;CPSF6;SMAD3;ANK2;NUP88
Amygdala	0.741065	0.839124	PCMT1;PPP2CB;HERC2;TCP1;SACS;RGS20;FEZF2;VAMP2;RTN4		Thyroid	0.587145	0.967048	SDC2;ZFYVE21;PBXIP1;SMARCA1;WDR24;ZFP36L2;SNX4;SFRP2;AKT2;IVD;CHMP2B;GATAD1;TAX1BP1;OBSL1;DUOX2
BDCA4+ DendriticCells	0.761434	0.844003	SMARCAL1;PPP1R14B;HLA-DRB4;POP4;EDEM2;IFI35;KCNK17;CLN8;SLC2A8;TATDN3;HLA-DMA;IL3RA;HLA-DQB1		TestisGermCell	0.602027	0.955462	RANBP2;DIAPH2;KHDRBS3;PLCZ1;CETN3;CEP164;SMARCA1;OBSL1;APPL2;RPP38;SERPINA5;DDA1
SuperiorCervicalGanglion	0.763929	0.853958	PLEKHG3;KDM4C;PYHIN1;USP34;GREB1L;SLC16A10;CLN8;SLC5A3;KALRN;MRPS18C;SLC4A7;SNW1;PDE4B;KRAS;CD36;TEK		AdrenalCortex	0.615211	0.94335	RANBP2;C2CD2;FDXR;FOXK2
Lymphoma burkitts(Raji)	0.770228	0.814444	EIF5A;CLPP;CARM1;CYHR1;UNC119;MIF;CCT7;TUBA4B;HLA-DQB1		Thalamus	0.615473	0.949652	RAB3A;SNCG;ERH
CD56+ NKCells	0.783489	0.853585	PLEKHG3;PEX16;SMARCAL1;TOR2A;TTC13;PYHIN1;C7ORF26;SMC5;ELP3;UBE3B;RABGGTA;GALNT10;CDC42;GALC;MGAT4A;ENSA;RAC2;HMOX1;KRAS;CSNK1G2		OlfactoryBulb	0.648795	0.901981	PALMD;PRKCA;DOCK1
Prostate	0.783859	0.773474	CYHR1;GMPR;MIF;PRKD1;CRK;PTPRF		Placenta	0.653192	0.924059	COLEC12;DCUN1D3;CLTB;PLEKHA6;CYB5R1;TPPP3;RYBP;STS;DVL3;TRIM25;SDC1;RALY;FCGR2B;FOLR2;PTGES
Colorectaladenocarcinoma	0.800232	0.768973	EIF5A;TRAF7;KDELR1;UXS1;GSS;APEH;B4GALT5		ParietalLobe	0.653314	0.962459	NCAM1
SkeletalMuscle	0.803751	0.800073	PIWIL2;CCDC134;KIAA1109;DNAH11;ACTN3;ELAC1;ALDOA;ROS1;ANK1;BLVRA;LRRC20		Prostate	0.665707	0.901236	EDNRA;RAB4A;PDXDC1;RABEP2;DDRGK1;CALD1;ZFYVE19;AKT1;EPHB3
Kidney	0.818017	0.676446	BHMT;TCN2;ALDOB		CD14+ Monocytes	0.669504	0.911392	CTDP1;RAB27A;LSP1;DOK1;SLCO3A1;IMPDH1;NKIRAS2;XRN2;EHBP1L1;BTK;HS1BP3;TNFAIP8L2;IKBKG;TRIM38
AdrenalCortex	0.842852	0.602846	POLR1B;APOC1		SkeletalMuscle	0.68741	0.903963	TSFM;ATRX;EHMT1;DTX2;BAZ1B;SMC1A;CAMSAP1;ZFP36L1;FXR1;RHEB;SNRNP70;DHX34;TLK2;FLNC;MDN1;PTGES
GlobusPallidus	0.843004	0.540892	COL16A1		CD105+ Endothelial	0.719415	0.874182	NUP133;GOLPH3L;MED8;SMC3;MAGOHB;HSPA14;PNN;PDPR;SART3;DKC1;GAR1;SNRPC;PPIL4
Wholebrain	0.866362	0.665693	PEX16;PNMA2;KALRN;LCMT1;FBXO44		Hypothalamus	0.748902	0.767081	PHLDB1;SNRPN;MAP4K4
Adrenalgland	0.869989	0.490031	TM7SF2		TemporalLobe	0.749819	0.728832	ZC3H7B
PrefrontalCortex	0.883598	0.735482	RERE;WBP2;EEF1A2;MICAL3;ENPP2;RGS20;GTDC1;PNMA2;RABGGTB;FBXO44;PTK2;UBE2L3		AtrioventricularNode	0.750509	0.831032	SCUBE3;OSBPL8;GSTA3;RHEB;BRMS1L;SP3;CDC5L;ZNF577;PRKG1
Trachea	0.895675	0.441558	RNASE4		CardiacMyocytes	0.765536	0.818268	POSTN;TPM4;IL1R1;USP22;EYA3;DPYSL3;SNCG;C21ORF2;TOR1AIP1
CD34+	0.898575	0.741694	TOE1;DCUN1D5;ASNSD1;ITGA2B;REV1;SMC5;CCT6A;PSMA6;PSMA1;PSMA2;IGLL1;TMEM68;ATP6V0A2;SLC39A8;BAHCC1		SuperiorCervicalGanglion	0.767508	0.866214	TSFM;DAXX;MOCS3;PLEKHA2;ZMYND8;ANGEL2;PTEN;MIA2;PRKCA;RRP8;PHF8;SIRT3;NFKB2;LMAN1;SCUBE3;ZFYVE26;DIAPH2;RBBP4;RHEB;CHMP1B;GSTM5
CerebellumPeduncles	0.927416	0.463668	PLEKHG3;SPTBN4		TestisSeminiferousTubule	0.76757	0.71758	TSPAN6;ZNF577
Pituitary	0.928478	0.377484	FICD		Trachea	0.787727	0.686719	SFRP2;MUC5B
CD19+ BCells(neg. sel.)	0.941928	0.617113	HLA-DMA;ANKRD49;KDM4C;COL4A3;C7ORF26;PDE4B;CEPT1;HLA-DQB1		BronchialEpithelialCells	0.790267	0.796838	LIMA1;SCUBE3;LUZP1;ITGB4;GOLGA1;CLTB;AKR1C2;SNX7;MPHOSPH6
Pancreas	0.950978	0.329597	CEACAM1		TrigeminalGanglion	0.798701	0.758054	RNASEL;MAX;ZC3H7B;EIF2AK2;FNDC3A;TOR1AIP1
Cerebellum	0.966407	0.292451	ENSA		Fetallung	0.811966	0.601066	NYNRIN
Skin	0.969437	0.28443	CA1		Amygdala	0.815962	0.789582	GNAO1;CAMK2D;PTPRZ1;RNF14;MINK1;TAX1BP1;G3BP2;PRKCA;ACTR3B;DCLK1;CLASP2
Tongue	0.973057	0.274393	RABGGTB		TestisIntersitial	0.816095	0.828691	CUL9;RANBP2;RBM27;PRKAA1;GTF2A2;KHDRBS3;CEP164;CETN3;AFF4;GLE1;FXR1;AKAP12;PLCZ1;SLMAP;ZMYND10;ZNF577;SPA17;OBSL1;RAE1
Fetalbrain	0.973831	0.486698	CDC42;TCP1;MICAL3;NAV2;HMGCR		CD71+ EarlyErythroid	0.843198	0.805191	GPKOW;CRADD;RNF14;PPP1R10;ZMYND8;ATAD2;IDH2;DCAF8;PAWR;NRF1;BAZ1B;FOXO3;SNX3;FUNDC2;EHBP1L1;MKRN1;SLC12A7;SSBP3
CD8+ Tcells	0.990485	0.522925	COL16A1;TTC13;UXS1;MGAT4A;USP34;C7ORF26;TPP2;SMYD4;DUS1L;ATR		Bonemarrow	0.879978	0.471154	MKRN1
Testis	0.992648	0.409661	FKBP1A;TTLL4;KATNB1;RANGRF;PSMG1		Fetalliver	0.88346	0.585335	SCUBE3;PALMD;CLDN1
TestisIntersitial	0.996801	0.441544	CUL1;TPP2;KATNB1;RASSF8;MYO9A;PCDH17;IPO5;MDH1B		Testis	0.903211	0.705564	EXD2;GTF2A2;SRRT;SLC41A3;SNAPC4;ZMYND10;OBSL1;RAE1;CAMSAP1;DDA1;PHF8
AtrioventricularNode	0.998002	0.232831	PLEKHG3;MRPS18C		Lung	0.913476	0.658089	FARP1;PMM1;DDRGK1;STAT3;AKT1;NEDD9;LTBP2;HIGD1B
Uterus	0.998217	0.155706	TIAM2		CiliaryGanglion	0.930472	0.618195	SCUBE3;OSBPL8;GSTA3;UBE2Q2;SP3;SDK2;PRKG1
CiliaryGanglion	0.998452	0.225133	CCDC18;CD36		Cerebellum	0.932953	0.452641	FZD7;RNF41
TestisGermCell	0.999447	0.19878	CUL2;MYO9A		Skin	0.939346	0.440113	RNASEL;CNTNAP4
CD4+ Tcells	0.999782	0.29175	PEX16;HNRNPM;USP34;TPP2;SMYD4		PancreaticIslet	0.959577	0.396217	STAT3;GNAS
					small intestine	0.977687	0.442812	RAB4A;FUBP3;GMDS;REEP3
					Pancreas	0.980125	0.252354	RBPJL
					TestisLeydigCell	0.987329	0.226036	EXOC5
					Tongue	0.990868	0.210086	KRT15
					Liver	0.997058	0.509051	MBD3;EPHX2;QPRT;FMO3;AFF4;DHTKD1;RAB30;RBP5;IVD;FXYD1;ZBED1;MAD1L1;BOK

## Sheet: Table S12
Table S12. KEGG and MsigDB analysis of putative early plasma biomarkers of severe disease
Term KEGG	Odds Ratio	P-value	Adjusted P-value		Term MsigDB	Odds Ratio	P-value	Adjusted P-value
Complement and coagulation cascades	68.6755	1.72133e-09	1.15329e-07		Complement	34.1606	8.91982e-09	2.22996e-07
Pertussis	32.7107	0.000161322	0.00540429		Coagulation	24.6741	3.90638e-05	0.000488298
Coronavirus disease	14.4327	0.000290237	0.00644103		Xenobiotic Metabolism	16.8163	0.000164609	0.00137174
Chagas disease	24.0885	0.000384539	0.00644103		TNF-alpha Signaling via NF-kB	12.0457	0.00268405	0.00958588
Fluid shear stress and atherosclerosis	17.5024	0.000947555	0.0126972		Interferon Gamma Response	12.0457	0.00268405	0.00958588
Rheumatoid arthritis	16.8056	0.00747412	0.0719932		Epithelial Mesenchymal Transition	12.0457	0.00268405	0.00958588
Staphylococcus aureus infection	16.4425	0.00778741	0.0719932		Inflammatory Response	12.0457	0.00268405	0.00958588
AGE-RAGE signaling pathway in diabetic complications	15.5997	0.00859621	0.0719932		IL-6/JAK/STAT3 Signaling	17.9973	0.0065698	0.0205306
HIF-1 signaling pathway	14.2811	0.0101428	0.0755076		UV Response Up	9.7712	0.0204923	0.056923
					Hypoxia	7.68221	0.0317181	0.0609963
					Apical Junction	7.68221	0.0317181	0.0609963
					p53 Pathway	7.68221	0.0317181	0.0609963
					Allograft Rejection	7.68221	0.0317181	0.0609963
